# Supplementary material for: Comparison of the Cowpox Virus and Vaccinia Virus Mature Virion Proteome: Analysis of the Species- and Strain-Specific Proteome
Source: PLoS One. 2015 Nov 10;10(11):e0141527. doi: 10.1371/journal.pone.0141527 (PMC4640714; doi:10.1371/journal.pone.0141527)
Supplement: S1 File — (XLSX) [file pone.0141527.s003.xlsx]

## Sheet: Table A
Table A: Viral proteins
Protein names	Gene names (VACV WR)	Gene names (CPXV-GRI)	Taxonomy	Absolute quantification accuracy	Function	essential	conserved	expression	detected in VACV MS study before	Unique peptides	Unique + razor peptides	Copy number CPXV_BR	Copy number CPXV_Hei	Copy number CPXV_Kre	Copy number VACV_Cop	Copy number VACV_NY	Copy number VACV_WR	Log2 LFQ - Log2 Median CPXV_BR	Log2 LFQ - Log2 Median CPXV_Hei	Log2 LFQ - Log2 Median CPXV_Kre	Log2 LFQ - Log2 Median CPXV_Cop	Log2 LFQ - Log2 Median CPXV_NY	Log2 LFQ - Log2 Median CPXV_WR
Virion membrane protein A9	VACWR128	A10L	OPV	medium	membrane	+	+	late	+	3	3	509.896	343.738	0	118.425	158.59	96.0631
Major core protein 4a precursor	VACWR129	A11L	OPV	high	core	+	+	late	+	18	74	1404360	1035390	1306250	1433410	985354	1365440	1.17605	0.634715	0.987365	1.31624	0.672949	1.04483
Protein A11	VACWR130	A12R	OPV	high	morphogenesis	+	+	late	+	3	16	21912.9	11988.5	18621.1	19798.3	28106.1	17092.6	1.20334	0.48754	1.01527	1.1478	1.0368	0.836618
23 kDa core protein A12L	VACWR131	A13L	OPV	high	core	+	+	late	+	4	9	74711.6	35470.9	33820.7	61988.7	49270.8	29092.1	2.12904	0.696979	0.731083	1.85262	0.974594	1.01764
Virion membrane protein A10	VACWR132	A14L	OPV	medium	membrane	+	+	late	+	4	6	985038	647903	734507	1112390	614717	1180250	1.95024	0.866396	1.20787	1.64275	0.883284	0.71065
Virion membrane protein A12	VACWR133	A15L	OPV	low	membrane	+	+	late	+	2	2	1458090	1681300	1603210	2608010	2798680	2044040	2.51879	0.00430892	0.00128221	4.10458	0.94928	4.45973
Core protein A14	VACWR135	A16L	OPV	medium	core	+	+	late	+	3	3	58585.7	36432.1	49891.1	40884.5	39672.8	43664.9	1.64627	0.510691	0.991145	0.963642	0.917546	1.06374
Virion membrane protein A16	VACWR136	A17L	OPV	high	membrane	+	+	unknown	+	2	12	29829.6	8250.21	10547.1	25262.3	16666.5	22231.8	1.61114	0.50835	0.675211	1.39269	0.623063	1.26098
Virion membrane protein A17	VACWR137	A18L	OPV	medium	membrane	+	+	late	+	3	8	1637820	1213460	1417700	1424160	1196140	1455450	1.59714	0.683049	1.03931	0.955347	0.607807	1.12654
Transcript termination protein A18 (DNA-Helicase)	VACWR138	A19R	OPV	high	regulation of transcription, DNA-dependent	+	+	early/late	+	2	26	8660.57	9619.76	19850.2	16371.8	21813.6	15348.4	0.573394	0.450296	1.07442	1.27793	1.22313	0.982077
Viral late gene transcription factor 2	VACWR119	A1L	OPV	high	regulation of transcription, DNA-dependent	+	+	early/late	+	5	5	10288.1	2200.77	5030.87	6187.48	4101.45	4461.87	1.68864	0.403722	0.72265	1.23897	0.693508	1.82156
Putative uncharacterized protein	VACWR139	A20L	OPV	medium	unknown	+	+	late	+	2	2	108.584	94.0201	49.7576	57.7729	103.591	66.3902
Virion membrane protein A21	VACWR140	A21L	OPV	high	membrane	+	+	late	+	3	7	55659.1	22736	26634.7	60856	50043.6	41917.8	1.52048	0.412374	0.588947	1.52856	0.880464	1.18352
DNA polymerase processivity factor component A20	VACWR141	A22R	OPV	high	DNA replication	+	+	early/late	+	1	6	771.536	0	463.121	430.685	830.51	1215.88
DNA holliday junction resolvase A22	VACWR142	A23R	OPV	high	DNA recombination	-	+	early/late	+	1	5	7124.6	6225.99	6400.17	8449.89	8089.22	8025.74	0.95604	0.581426	1.16931	1.28926	0.896132	1.1529
Intermediate transcription factor 3 large subunit	VACWR143	A24R	OPV	high	transcription	+	+	early/late	+	11	11	4814.76	1575.98	1112.59	2452.21	1725.63	4054.24	2.52785	0.400436	0.550537	1.42858	0.706308	1.76168
DNA-directed RNA polymerase 133 kDa polypeptide	VACWR144	A25R	OPV	high	transcription, DNA-dependent	+	+	early/late	+	2	45	41723.3	28614.6	29659.6	41142.8	28889.7	34781.2	1.49542	0.5836	0.841102	1.45549	0.730834	1.14732
A-type inclusion protein A25	VACWR148	A26L	OPV	high	viral reproduction	-	-	late	+	9	48	8076.48	13485.1	4562.15	31602.3	26738.6	40666.7	0.582073	0.762644	0.314523	1.79314	1.3118	1.67615
P4C, A-type inclusion protein	VACWR149	A27L	OPV	high	viral entry into host cell	-	-	late	+	8	27	5821.35	1959.42	487.816	582629	279030	232827	0.0998967	0.0325203	0.00358601	22.4408	5.9165	9.99222
14 kDa cell fusion protein	VACWR150	A28L	OPV	medium	viral entry into host cell	-	-	late	+	5	13	119471	33104.2	114177	73630.1	52943.8	44633.2	2.74546	0.495344	1.34751	1.4484	0.686847	0.886762
Envelope protein A28	VACWR151	A29L	OPV	medium	viral reproduction	+	+	late	+	3	3	10518.9	2042.86	3903.36	9077.32	8904.83	11151.6
Viral late gene transcription factor 3	VACWR120	A2L	OPV	high	regulation of transcription, DNA-dependent	+	+	late	+	6	6	5653.25	1402.14	5557.63	2774.6	1822.83	2849.31	1.76791	0.348847	1.46005	1.01237	0.476318	0.987781
DNA-directed RNA polymerase 35 kDa subunit	VACWR152	A30L	OPV	high	viral transcription	+	+	early/late	+	3	15	34191.3	33351	37894.7	65883.8	32335.4	56079.7	1.21876	0.827179	1.06472	1.30654	0.542041	0.845379
IMV protein	VACWR153	A31L	OPV	medium	unknown	+	+	late	+	3	4	66556.8	22404.3	41239.8	58012.4	58676.4	53470.4
Protein A31	VACWR154	A32R	OPV	high	unknown	-	-	unknown	+	3	3	737.834	593.086	8274.85	0	1532.93	0
ATPase	VACWR155	A33L	OPV	high	morphogenesis	+	+	late	+	3	3	1524.22	211.328	881.25	1044.86	913.81	287.055
EEV glycoprotein	VACWR156	A34R	OPV	high	viral entry into host cell	-	-	late	+	2	6	1143.22	1855.19	6007.06	1533.29	4471.44	1510.03	0.897591	0.684508	2.83103	0.767219	1.73322	0.831981
EEV glycoprotein	VACWR157	A35R	OPV	high	membrane	-	+	early/late	+	8	8	4441.57	5375.79	14930.7	1715.91	12747.3	1926.61	1.12768	0.810593	2.59613	0.514931	1.55984	0.542958
IEV transmembrane phosphoprotein	VACWR159	A37R	OPV	high	Host-virus interaction	-	-	early/late	+	3	6	7184.68	3075.79	226.163	4011.8	1391.33	109.146
Putative uncharacterized protein	VACWR160	A38R	OPV	high	unknown	-	-	early	+	2	2	245.431	166.474	498.843	1494.54	357.845	480.197
Putative uncharacterized protein	VACWR161	A39R	OPV	medium	unknown	-	-	unknown	-	1	1	2125.02	0	0	0	0	0
S-S bond formation pathway protein	VACWR121	A3L	OPV	medium	formation of disulfide bonds in intracellular virion	+	+	late	+	4	7	1956.63	20781.7	3482.97	14102.1	12223.8	55162.1
Protein A38	VACWR162	A40L	OPV	medium	membrane	-	-	early/late	-	2	2	1564.57	1643.01	406.892	0	0	308.789
Semaphorin-like protein A39	VACWR163	A41R	OPV	high	unknown	-	-	late	+	2	6	1034.73	167.603	0	976.319	1458.84	1421.05
C-type lectin-like type-II membrane protein	VACWR165	A42R	OPV	high	host cell membrane	-	-	early	+	2	3	1139.69	974.571	5157.82	1682.58	276.59	1162.39
Profilin	VACWR167	A44R	OPV	medium	Host-virus interaction	-	-	early/late	+	1	5	134448	169351	53318.8	144866	175567	76759.6	1.14058	0.839275	1.03622	1.22567	0.977905	0.605621
Type-I membrane glycoprotein	VACWR168	A45R	OPV	high	membrane	-	-	early/late	+	3	3	1702.1	0	651.624	895.122	1558.66	0
3 beta-hydroxysteroid dehydrogenase/Delta 5-->4-isomerase	VACWR170	A47L	OPV	high	Host-virus interaction, Viral immunoevasion	-	-	early	+	4	8	657.767	80.7725	1124.17	234.757	459.427	1337.2
Cu-Zn superoxide dismutase-like protein A45R	VACWR171	A48R	OPV	high	oxidation-reduction process, superoxide metabolic process	-	-	late	+	3	10	84976	40314.5	26913.7	85255.4	51796.4	59832	2.42769	0.997647	0.971021	0.9881	0.384964	1.33552
Toll/IL1-receptor [TIR]-like protein	VACWR172	A49R	OPV	high	Host-virus interaction, Viral immunoevasion	-	-	early/late	+	4	19	39889.3	29126.5	52782.6	8580.54	21313.7	9997.39	1.89958	1.37008	2.62258	0.561061	0.74967	0.584226
Major core protein 4b	VACWR122	A4L	OPV	high	core	+	+	late	+	9	50	1012120	704268	843492	1025870	716369	904087	1.38633	0.519687	1.04482	1.3293	0.634671	0.957102
Putative uncharacterized protein	VACWR173	A50L	OPV	high	unknown	-	-	early/late	+	2	3	908.983	533.783	229.13	158.243	178.524	93.3494
Thymidylate kinase	VACWR174	A51R	OPV	high	Nucleotide biosynthesis	-	-	early/late	+	2	7	3959.49	735.478	664.081	1483.2	2990.37	1434.8	3.2555	0.393897	0.536826	1.1338	1.13369	0.9195
Putative uncharacterized protein	VACWR175	A52R	OPV	medium	unknown	-	-	early/late	+	2	4	725.074	275.916	2819.62	4570.68	224.61	3312.87
DNA ligase	VACWR176	A53R	OPV	high	DNA replication	-	-	early/late	+	5	21	17264.3	7111.81	3166.43	6188.2	5601.37	9101.51	3.69692	0.76827	0.5272	1.32137	0.709309	2.07199
Putative uncharacterized protein	VACWR177	A54R	OPV	high	unknown	-	-	early/late	+	3	6	1599.03	0	727.727	525.351	0	1062.09
Toll/IL1-receptor [TIR]-like protein	VACWR178	A55R	OPV	high	Host-virus interaction, Viral immunoevasion	-	-	early/late	-	3	3	727.499	53.005	2232.37	0	0	0
Kelch repeat and BTB domain-containing protein A55	VACWR180	A57R	OPV	high	Host-virus interaction	-	-	early/late	+	6	8	890.592	72.308	371.37	307.572	77.6314	352.628
Hemagglutinin	VACWR181	A58R	OPV	medium	viral entry into host cell	-	-	early/late	+	3	5	6283.9	4513.6	13599.5	1737.43	13394.8	2050.9	1.24549	0.829137	2.60353	0.459804	2.15233	0.485264
Guanylate kinase homolog	VACWR182	A59R	OPV	high	unknown	+	-	unknown	+	2	8	10899.5	12500.6	25282.8	776.998	229.232	85.276
39kDa core protein	VACWR123	A5L	OPV	high	core	-	+	late	+	9	27	1060200	1114860	1918070	1794970	953964	1320710	1.44135	0.676199	0.859037	1.51653	0.819716	1.05859
DNA-directed RNA polymerase 19 kDa subunit	VACWR124	A6R	OPV	medium	transcription, DNA-dependent	+	+	early/late	+	8	8	69755.6	50304.7	49036	72781.3	55021.9	66625.9	1.34419	0.661969	0.635962	1.14624	0.834144	1.36296
Protein A6	VACWR125	A7L	OPV	high	unknown	+	+	early/late	+	4	19	63906.4	32015.7	53453.5	66814.2	65799	38036.4	1.15247	0.55365	0.70383	1.58956	0.97063	1.19495
Early transcription factor 82 kDa subunit	VACWR126	A8L	OPV	high	positive regulation of transcription, DNA-dependent	+	+	late	+	5	36	74761	45117.9	48408.2	58742.6	46804.3	52664	1.41764	0.781005	0.886157	1.50454	0.73497	1.1327
Intermediate transcription factor 3 small subunit	VACWR127	A9R	OPV	high	transcription, DNA-dependent	+	+	early	+	3	3	209.711	0	22.3405	105.334	138.475	19.8183
Probable serine/threonine-protein kinase B12	VACWR194	B11R	OPV	high	protein processing	-	-	early	+	3	5	7706.89	2557.12	7019.89	1832.46	2147.74	799.147
Serine proteinase inhibitor 2/CrmA	VACWR195	B12R	OPV	medium	Host-virus interaction	-	-	early	+	6	10	1169.17	20941.1	7917.21	4940.41	0	8641.6
Inhibitor of host NF-kappa-B	VACWR196	B13R	OPV	high	Host-virus interaction	-	-	unknown	-	3	4	647.209	0	1364.32	254.534	36.7516	778.829
Interleukin-1-binding protein	VACWR197	B14R	OPV	medium	Host-virus interaction, Viral immunoevasion	-	-	late	+	1	1	398.076	600.079	0	482.743	453.937	2241.63
Putative uncharacterized protein	VACWR198	B15L	OPV	high	unknown	-	-	early/late	-	2	2	188.076	0	0	0	0	0
Putative uncharacterized protein	VACWR199	B16R	OPV	high	unknown	-	-	unknown	+	2	3	181.784	70.3344	105.077	0	39.7417	31.9244
Soluble interferon-alpha/beta receptor	VACWR200	B17R	OPV	high	Host-virus interaction, Viral immunoevasion	-	-	early	+	1	3	5.3813	71.6521	70.7051	0	22.734	3.73321
Serine/threonine-protein kinase 1	VACWR183	B1R	OPV	high	Host-virus interaction	-	-	early/late	+	1	10	6864.62	6687.4	8824.31	8557.56	10407.7	10567.1	0.82836	0.604073	1.03026	1.05951	0.896718	1.52719
Serine proteinase inhibitor 1	VACWR205	B20R	OPV	high	Host-virus interaction	-	-	unknown	+	2	10	813.719	417.641	122.934	676.511	9179.95	492.24
Protein C13	VACWR206	B21R	OPV	medium	unknown	-	-	early/late	-	4	5	1170.52	0	1655.64	67.236	1147.33	69.7651
Putative uncharacterized protein	no ORF	B22R	OPV	high	unknown	-	-	unknown	+	13	29	1255.36	713.929	1503.43	25.834	0	0
Putative uncharacterized protein	VACWR184	B2R	OPV	high	unknown	-	-	early/late	+	8	15	5093.78	15040.9	9809.83	956.638	1352.56	1471.39
Putative uncharacterized protein	VACWR186	B3R	OPV	high	unknown	-	-	early/late	+	2	2	205.409	119.913	184.317	54.3062	147.504	131.691
EEV type-I membrane glycoprotein/Plaque-size/host range protein	VACWR187	B4R	OPV	high	membrane	-	-	early/late	+	7	13	5896.6	9576.83	6546.75	4681.71	12556.7	7545.88
Ankyrin repeat-containing protein	VACWR188	B5R	OPV	high	unknown	-	-	early/late	+	4	4	1298.56	1522.88	2846.8	175.317	0	215.091
Putative uncharacterized protein	VACWR189	B6R	OPV	high	unknown	-	-	late	+	5	8	39381	9178.77	16942.4	11317.3	24000.6	10712.9
Interferon-gamma receptor-like protein	VACWR190	B7R	OPV	high	Host-virus interaction, Viral immunoevasion	-	-	early/late	+	3	6	4465.51	0	1604.75	1661.9	794.591	759.999
Putative uncharacterized protein	VACWR191	B8R	OPV	high	unknown	-	-	early	-	4	7	14857.6	710.574	4493.04	69.0047	76.2009	0
Kelch repeat protein B10	VACWR192	B9R	OPV	high	unknown	-	-	early/late	-	8	8	961.262	0	0	49.4702	0	0
Ankyrin repeat protein C9L	VACWR019	C11L	OPV	high	Host-virus interaction	-	-	unknown	+	3	3	0	0	60.7376	18.088	85.3351	14.8641
Protein C8	VACWR020	C12L	OPV	high	unknown	-	-	late	-	2	3	1991.47	33.754	60.752	0	323.665	284.852
Interferon antagonist C7	VACWR021	C13L	OPV	high	Host-virus interaction, Viral immunoevasion, host range C7L	-	-	early/late	+	2	4	2480.31	3157.72	8099.74	1803.22	5130.21	3247.3	0.654778	0.805674	2.39288	0.811128	1.35361	1.04725
Putative uncharacterized protein	VACWR022	C14L	OPV	high	unknown	-	-	early/late	+	6	11	13323.5	20016	18947.4	11904.9	4994.61	13120.8
Protein C5	VACWR023	C15L	OPV	high	unknown	-	-	early	+	3	11	3518.41	3819.98	18300.8	5877.96	14671	6042.69
Complement control protein C3	VACWR025	C17L	OPV	high	Host-virus interaction, Viral immunoevasion	-	-	late	+	6	11	5547.15	2367.2	4090.19	4965.35	9666.7	4625.38
Kelch repeat protein C2	VACWR026	C18L	OPV	high	unknown	-	-	early/late	+	1	7	404.761	548.52	1449.21	655.287	671.93	715.506	0.718094	0.689699	1.42455	1.06965	0.737099	1.67748
Putative uncharacterized protein	VACWR027	C19L	OPV	high	unknown	-	-	early/late	+	6	6	81.2775	0	2835.77	375.435	0	488.541
Putative uncharacterized protein	noORF	C1L	OPV	high	unknown	-	-	unknown	-	4	7	1487.59	78.0171	2966.46	0	0	0
Putative uncharacterized protein	noORF	C2L	OPV	high	unknown	-	-	unknown	+	8	8	8637.94	5906.16	3136.19	0	0	0
Putative uncharacterized protein	noORF	C3L	OPV	high	unknown	-	-	unknown	-	9	22	625.861	3592.98	6268.43	0	0	0
Putative uncharacterized protein	no ORF	C4L	OPV	high	unknown	-	-	unknown	+	1	1	340.3	0	387.538	0	0	0
IL-1 receptor antagonist	VACWR010	C6L	OPV	high	Host-virus interaction, Viral immunoevasion	-	-	early	+	5	11	824.97	1097.17	3589.23	3752.32	9551.64	7096.53
Interleukin 18 binding protein	VACWR013	C8L	OPV	medium	Host-virus interaction, Viral immunoevasion	-	-	early/late	+	7	8	3004	424.47	929.159	1654.24	2507.68	2980.15
Ankyrin repeat domain-containing protein	VACWR014 (truncated)	C9L	OPV	medium	unknown, host range CP77	-	-	unknown	-	7	21	36966	10113.6	63871.8	0	0	2240.55
TNF alpha receptor-like protein	VACWR002	D12L	OPV	medium	Host-virus interaction	-	-	unknown	-	2	2	3601.2	873.79	2281.13	0	0	0
Secreted chemokine binding protein	VACWR001	D1L, I5R	OPV	high	Host-virus interaction, Viral immunoevasion	-	-	early/late	+	7	14	26979.6	32941.3	50718	487.045	2547.21	645.902
Truncated CrmB protein	VACWR004	D2L, I4R	OPV	medium	Host-virus interaction, Viral immunoevasion	-	-	unknown	+	1	1	0	0	0	1109.61	0	1882.7
Putative uncharacterized protein	no ORF	D3L, I3R	OPV	high	unknown	-	-	unknown	-	4	8	312.101	865.448	0	0	0	0
Putative uncharacterized protein	no ORF	D4L, I2R	OPV	high	unknown	-	-	unknown	-	5	5	449.948	38.2791	399.965	0	0	0
Putative uncharacterized protein	VACWR196	D5L, I1R	OPV	high	unknown	-	-	early/late	+	2	9	57229.5	18447.4	39878.8	91.1367	66860.2	0
Protein N2	VACWR029	D6L	OPV	high	unknown	-	-	unknown	+	6	10	30469.2	13564.5	6114.03	11.2334	0	0
Putative uncharacterized protein	no ORF	D7L	OPV	high	unknown	-	-	unknown	+	4	4	0	15512.7	7091.1	0	0	0
Putative uncharacterized protein	short-no ORF	D8L	OPV	high	unknown	-	-	unknown	-	1	1	0	0	118.846	0	109.108	92.4624
mRNA-decapping protein D10	VACWR115	E10R	OPV	high	dephosphorylation	-	+	late	-	2	2	410.986	0	77.054	214.711	303.637	156.087
Nucleoside triphosphatase I	VACWR116	E11L	OPV	high	transcription, DNA-dependent	-	+	late	+	1	26	60099.1	45842.6	48445.7	59173.5	49374.2	65429.7	1.3591	0.607009	0.929508	1.42553	0.746251	1.10068
mRNA-capping enzyme regulatory subunit	VACWR117	E12L	OPV	high	DNA-dependent transcription, termination	+	+	early/late	+	2	13	78709.7	46096.2	41977.7	56298.5	44767.8	51100.9	1.6808	0.809689	0.844745	1.43132	0.7178	1.17624
Scaffold protein D13	VACWR118	E13L	OPV	high	membrane	+	+	late	+	4	27	27544.7	109134	67652.8	26541.8	97417.2	39845.6	0.618097	1.44795	1.3924	0.632621	1.61623	0.674192
mRNA-capping enzyme catalytic subunit	VACWR106	E1R	OPV	high	DNA-dependent transcription, termination	+	+	early/late	+	1	51	78666.1	47094	68637.5	75540.2	66319.8	79503.3	1.25423	0.528819	0.792158	1.34274	0.743134	1.2187
Core protein D2	VACWR107	E2L	OPV	high	unknown	+	+	late	+	4	14	192291	112772	193390	115899	168216	97398.4	1.20926	0.544854	1.07254	1.17455	0.836868	0.927235
Core protein D3	VACWR108	E3R	OPV	high	core	+	+	late	+	4	17	183407	59554.8	94080.6	113822	77179.4	30144.4	1.89352	0.721377	1.13596	1.25224	0.917097	0.41129
Uracil-DNA glycosylase	VACWR109	E4R	OPV	high	DNA repair	+	+	early	+	2	2	160.272	255.618	146.724	0	378.044	1187.16
Primase D5	VACWR110	E5R	OPV	high	DNA replication	+	+	early/late	+	3	21	15150.1	3864.87	4064.07	6072.71	11264.4	3546.22	1.16807	0.518685	0.671484	1.08704	1.37756	0.774455
Early transcription factor 70 kDa subunit	VACWR111	E6R	OPV	high	regulation of transcription, DNA-dependent	+	+	late	+	3	16	88745	27067.5	37921.8	43350	36422.4	26058.2	1.98064	0.665088	1.00468	1.89877	0.822815	0.995344
DNA-directed RNA polymerase 18 kDa subunit	VACWR112	E7R	OPV	low	viral transcription	+	+	early	+	2	2	3635.79	5276.03	11115	4192.76	8585.04	1366.17
Cell surface-binding protein	VACWR113	E8L	OPV	high	Host-virus interaction	-	-	late	+	2	29	277083	237655	403121	328947	426317	516215	1.19582	0.59736	1.07838	1.04195	0.868786	1.1335
mRNA-decapping protein D9	VACWR114	E9R	OPV	high	hydrolase activity	+	+	early	-	1	1	2306.75	341.144	1499.63	1170.05	751.674	389.081
Probable FAD-linked sulfhydryl oxidase E10	VACWR066	F10R	OPV	medium	formation of disulfide bonds in intracellular virion	+	+	early/late	+	3	3	0	2727.92	2053.12	0	2699.34	2660.78
Core protein E11	VACWR067	F11L	OPV	medium	core	+	-	late	+	4	10	20829.5	12369.9	8982.21	10542.8	8857.34	7344.23	1.75778	0.729659	0.987841	1.04163	0.88026	1.29122
Poly(A) polymerase catalytic subunit	VACWR057	F1L	OPV	high	transcription, DNA-dependent	+	+	late	+	1	26	29011.9	19231.3	22605.1	32176.7	15777.3	38314.9	1.08691	0.579637	0.888727	1.49208	0.540701	1.60157
IEV morphogenesis protein	VACWR058	F2L	OPV	high	morphogenesis	+	+	early/late	+	4	20	1843.92	2778.74	3477.96	2908.39	4725.8	3120.96	0.694347	0.764286	1.00446	1.29229	0.995562	1.37094
Double-stranded RNA binding protein	VACWR059	F3L	OPV	high	Host-virus interaction, Viral immunoevasion, host range E3L	-	-	early/late	+	7	17	32885.4	40957.9	42756.5	32562.5	65928.6	44655.1	0.746854	1.02133	1.25881	1.1898	1.30396	0.793346
DNA-directed RNA polymerase 30 kDa polypeptide	VACWR060	F4L	OPV	high	transcription, DNA-dependent	+	+	early/late	+	3	12	34303.3	21267.6	24976.8	26124	31937.7	21752.1	1.60265	0.628116	0.758259	1.32755	0.958547	1.20195
Putative uncharacterized protein	VACWR061	F5R	OPV	high	unknown	-	-	early/late	+	2	2	0	0	146.158	0	0	282.833
Putative uncharacterized protein	VACWR062	F6R	OPV	high	unknown	+	+	early/late	+	5	39	160327	114469	115230	121422	95339.4	137631	1.28201	0.649954	0.818774	1.02541	0.541949	1.07043
Soluble myristylprotein	VACWR063	F7R	OPV	high	unknown	-	-	early/late	+	2	4	1414.07	644.954	126.803	70.4323	389.721	47.6936
Membrane protein, ass. with IV/IMV and core	VACWR064	F8R	OPV	high	morphogenesis	-	+	early/late	+	2	19	172015	103330	84128.3	86927	62015.1	138571	1.6746	0.623544	1.02863	1.16829	0.709312	0.955417
DNA polymerase	VACWR065	F9L	OPV	high	DNA replication	+	+	early/late	+	20	20	2018.52	1101.64	915.534	3724.38	2802.83	3678.24	1.03964	0.498265	0.594568	2.14296	0.960487	2.00751
Serine/threonine-protein kinase 2	VACWR049	G10L	OPV	high	protein processing	+	+	late	+	11	11	90506.9	40466.8	51730.1	61311.5	51271.6	44648.9	1.59784	0.632768	0.839184	1.49261	0.616161	1.09463
RhoA signaling inhibitor	VACWR050	G11L	OPV	high	Host-virus interaction	-	-	early	+	6	12	1602.72	1740.6	5909.91	477.281	1351.89	1270.31
Protein F12	VACWR051	G12L	OPV	high	viral morphogenesis, Host-virus interaction	-	+	early/late	+	3	10	1568.96	2075.19	4374.57	767.839	880.202	332.583	1.48625	0.82045	3.22535	1.02698	0.971084	0.640317
Envelope protein F13	VACWR052	G13L	OPV	high	Host-virus interaction	-	+	late	+	2	21	53068	51482.4	133624	25870.6	136129	28256	1.10645	0.946514	2.52402	0.58571	1.96231	0.61411
Protein F15	VACWR054	G15L	OPV	medium	unknown	-	+	early/late	+	2	2	0	0	349.184	0	129.322	1107.87
Putative uncharacterized protein	VACWR055	G16L	OPV	high	unknown	-	-	early/late	-	2	2	282.269	0	502.879	334.85	655.936	377.406
Core phosphoprotein F17	VACWR056	G17R	OPV	medium	protein processing	+	+	early/late	+	4	9	2286850	2997530	2872210	2581230	2057230	4213220	0.923137	0.767046	1.08323	1.25354	0.664436	1.87557
Mitochondria-associated apoptosis inhibitor, caspase-9 inhibitor, BCL2-like	VACWR040	G1L	OPV	high	Host-virus interaction	-	-	early	+	3	3	2905.37	328.192	6011.72	0	0	0
Deoxyuridine 5'-triphosphate nucleotidohydrolase	VACWR041	G2L	OPV	high	Nucleotide metabolism	-	-	early/late	+	4	12	12741.9	16910.9	6488.63	10779.4	12383.3	14319.2	1.05445	1.14568	0.946549	1.16038	0.781699	0.989229
Kelch repeat protein F3	VACWR042	G3L	OPV	high	Host-virus interaction, Viral immunoevasion	-	-	late	+	7	7	1001.33	134.368	540.477	239.727	52.9746	75.595
Ribonucleoside-diphosphate reductase small chain	VACWR043	G4L	OPV	high	DNA replication	-	-	early	+	2	9	1810.8	1611	946.29	703.277	566.174	1026.62	2.20307	1.08507	1.41862	0.890162	0.768357	0.921897
36 kDa major membrane protein F5	VACWR044	G5L	OPV	high	membrane	-	-	early/late	+	2	2	161.226	1094.44	1692.29	78.4743	558.577	111.479
Protein F7	VACWR046	G7L	OPV	medium	unknown	-	-	early	+	7	9	9508.71	785.116	871.084	36.3847	2038.11	1261.95
IActA-like 8k cytoplasmic protein	VACWR047	G8L	OPV	medium	unknown	-	-	early/late	+	3	3	571.825	448.491	0	469.602	191.893	244.027
S-S bond formation pathway protein	VACWR048	G9L	OPV	high	formation of disulfide bonds in intracellular virion	+	+	early/late	+	3	8	38791.8	18365.7	14025	63962.2	26687.4	74402.4	1.50544	0.612843	0.698287	2.95549	0.664027	3.82259
Myristoylated protein G9	VACWR087	H10R	OPV	high	Virus entry into host cell	+	+	late	+	8	12	23309	8088.01	6126.51	23576.3	10968.5	17558.4	2.41457	0.520155	0.570498	2.75539	0.958504	1.38802
Metalloendopeptidase G1	VACWR078	H1L	OPV	high	viral assembly, maturation, egress, and release, morphogenesis	+	+	early/late	+	4	25	148134	84245.2	124439	81858.1	65521.9	98657.9	1.69356	0.633546	1.37353	1.15189	0.578476	0.988389
Entry/fusion complex component protein	VACWR079	H2L	OPV	medium	membrane	+	+	late	+	4	6	95097.5	56262.3	67176.7	105110	56271.3	94258.1	1.18738	0.588439	0.776729	1.25407	0.482422	1.59434
Late transcription elongation factor G2	VACWR080	H3R	OPV	high	transcription	+	+	early/late	+	3	3	2661.14	1462.52	1952	1864	1644.34	1146.31	1.67214	0.808796	1.3322	1.39198	0.709918	0.74067
Glutaredoxin-2	VACWR081	H4L	OPV	high	electron transport chain	+	+	late	+	3	7	90426	59670.9	30932.6	28950.7	43588.7	36390.2	2.21576	0.911578	1.22765	1.23078	0.908874	0.842922
Putative nuclease G5	VACWR082	H5R	OPV	high	DNA repair	+	+	early	+	5	5	2528.5	659.93	908.839	105.074	802.234	30.2725
DNA-directed RNA polymerase 7 kDa subunit	VACWR083	H6R	OPV	medium	transcription, DNA-dependent	+	+	early	+	1	1	1878.06	802.447	885.984	1371.01	1527.51	1172.07
Putative uncharacterized protein	VACWR084	H7R	OPV	high	unknown	-	+	late	+	3	8	3576.3	1856.74	3634.7	2453.55	2317.72	1209.73
Assembly protein G7	VACWR085	H8L	OPV	high	morphogenesis	+	+	late	+	2	22	302386	146603	220156	297853	172296	191067	1.16818	0.531322	0.862916	1.17343	0.582876	1.07947
Late transcription factor 1	VACWR086	H9R	OPV	high	regulation of transcription, DNA-dependent	+	+	late	+	7	7	11722.3	11295.1	11411.4	10247.6	20184.4	12390	1.26889	0.69368	0.969582	1.10065	1.10687	0.916634
Tyr/ser protein phosphatase	VACWR099	J1L	OPV	high	Host-virus interaction	-	+	late	+	1	9	278373	180211	208937	212277	152241	188291	2.68089	0.859866	1.32595	1.15716	0.748185	0.962531
Multiprotein entry-fusion complex component	VACWR100	J2R	OPV	high	Virus entry into host cell	+	+	late	+	3	6	4265.97	1964.37	3568.08	3727.64	3633.59	4717.91	1.1677	0.523598	0.767618	1.24223	0.688395	1.24967
IMV heparin binding surface protein	VACWR101	J3L	OPV	high	Virus entry into host cell	-	+	early/late	+	6	29	229397	213963	251520	570967	337460	320599	1.44047	0.733602	1.00171	1.7149	0.771126	0.984731
RNA polymerase-associated protein	VACWR102	J4L	OPV	high	DNA-dependent transcription, termination	+	+	early/late	+	2	36	51211.9	33776.6	30144	53198	38093.5	50193.7	1.49861	0.630386	0.797807	1.53241	0.767742	1.31513
VLTF-4 viral late transcription factor	VACWR103	J5R	OPV	high	regulation of transcription, DNA-dependent	+	+	early/late	+	4	8	132455	136982	167911	318568	225709	271599	0.901642	0.738779	1.06079	1.64606	0.823217	1.57072
DNA topoisomerase 1B	VACWR104	J6R	OPV	high	DNA topological change	-	+	late	+	10	10	16026	4730.12	9246.64	16460	8080.17	19782.2	1.30633	0.334002	0.733367	2.01893	0.655998	1.73549
Late protein H7	VACWR105	J7R	OPV	medium	membrane	+	+	late	+	2	7	4128.45	2205.5	2890.36	2257.79	1175.64	2119.96	1.00517	0.681014	1.06202	1.14233	0.397777	1.01265
Putative uncharacterized protein	no ORF	K1R	OPV	high	unknown	-	-	unknown	-	5	5	1096.68	0	0	0	0	0
TNF-alpha-receptor-like protein	no ORF	K3R	OPV	high	Host-virus interaction, Viral immunoevasion	-	-	unknown	+	2	5	0	454.649	964.848	0	0	0
Telomere-binding protein I1	VACWR070	L1L	OPV	high	morphogenesis	+	+	late	+	22	22	169704	275350	207717	118075	226132	209021	0.945269	0.995397	1.10187	0.872105	1.01133	1.0193
SsDNA-binding phosphoprotein	VACWR072	L3L	OPV	high	chromosome condensation	+	+	early/late	+	3	20	25500	70247.5	57439.8	36929	100020	38920.1	0.457769	1.0827	0.989083	1.0266	1.78955	0.870915
Ribonucleoside-diphosphate reductase large subunit	VACWR073	L4L	OPV	high	DNA replication	-	+	early/late	+	4	17	2919.99	5391.12	1703.78	1710.17	3793.66	2162.93	1.02826	1.36673	0.672081	0.810738	1.02974	0.978744
IMV protein	VACWR074	L5L	OPV	medium	membrane	-	+	early/late	+	1	1	295711	215531	144821	164153	234290	239890
Telomere-binding protein I6	VACWR075	L6L	OPV	high	viral reproduction	+	+	early/late	+	5	5	4293.83	4096.52	3522.41	5026.32	2874.32	7003.18	1.09272	0.608757	0.899124	1.36138	0.549341	1.82167
Viral core cysteine proteinase	VACWR076	L7L	OPV	high	protein processing	+	+	late	+	3	14	14853	16427	8722.93	6964.81	10749.1	27672.1	1.48967	0.875082	0.98176	1.34492	0.628038	1.01858
RNA helicase NPH-II	VACWR077	L8R	OPV	high	transcription, DNA-dependent	-	-	late	+	8	40	61099.8	32062.5	46898.8	46475.1	34443.6	37054.9	2.02184	0.756688	1.31533	1.1164	0.710296	0.819096
Interferon antagonist K1L	VACWR032	M1L	OPV	high	Host-virus interaction, Viral immunoevasion, host range K1L	-	-	early/late	+	0	9	5115.65	2562.32	11040.2	11346	16083.5	8001.96	0.812696	0.222211	1.00124	1.67531	1.30841	0.976387
Serine protease inhibitor-like protein SPI-3	VACWR033	M2L	OPV	high	Host-virus interaction	-	-	early/late	+	6	12	2544	2061.67	8096.86	601.509	2585.39	640.803	1.00744	0.992611	4.70728	0.601311	1.38085	0.279925
Phospholipase-D-like protein K4	VACWR035	M4L	OPV	high	nucleic acid phosphodiester bond hydrolysis	-	-	early/late	+	4	28	239552	198297	132567	28490.7	42429.1	51312.4	2.69011	1.46196	1.62109	0.499323	0.40208	0.574466
Bcl-2-like protein,Inhibitor of host NF-kappa-B	VACWR039	M6R	OPV	high	Host-virus interaction, Viral immunoevasion,	-	-	unknown	+	2	2	0	0	0	4053.42	4606.57	2258.91
Myristylated IMV virion protein	VACWR088	N1R	OPV	high	Host-virus interaction	+	+	late	+	2	8	31956.1	9675.84	22204.7	26611.3	25267.2	8539.66	1.36592	0.42093	0.650806	1.75731	0.987143	1.03207
Crescent membrane and immature virion formation protein	VACWR089	N2R	OPV	medium	membrane	+	+	early/late	+	4	4	5002.63	6172.69	25933.8	1331.27	21668.3	2256.34
IMV protein	VACWR090	N3L	OPV	high	core	+	+	late	+	4	21	110939	54641.5	51065.9	49414.7	53189.4	66771.4	1.84093	0.579699	1.03004	1.1121	0.673142	0.938279
Core protein VP8	VACWR091	N4R	OPV	high	structure, core	+	+	late	+	3	17	1076480	913776	973543	958420	735155	893717	1.31931	0.676162	0.875636	1.29204	0.685342	1.12466
IMV membrane protein	VACWR092	N5R	OPV	high	Virus entry into host cell	+	+	late	+	4	8	53285	29555.3	33159.4	41278.8	28712	72410.6	1.67029	0.603339	0.89567	1.46316	0.688217	1.84436
Putative uncharacterized protein	B ORF E	no ORF	OPV	medium	unknown	-	-	unknown	-	1	1	0	241.914	0	1099.27	0	585.71
Cap-specific mRNA (nucleoside-2'-O-)-methyltransferase	VACWR095	O1R	OPV	high	transcription, DNA-dependent	+	+	early/late	+	1	17	117329	72567.9	87876.1	65492.5	57611	48660.7	1.74029	0.772789	1.13754	1.21511	0.7528	0.836952
DNA-directed RNA polymerase 22 kDa subunit	VACWR096	O2R	OPV	high	viral transcription	+	+	early	+	2	7	93532.4	57751.7	74875.9	70986.7	68874.8	81361.9	1.73051	0.763101	0.979678	1.48083	0.832716	1.30938
IMV membrane protein	VACWR097	O3L	OPV	high	Virus entry into host cell	-	+	early/late	+	4	4	603.092	200.314	303.763	403.021	445.902	577.917	1.60935	0.484967	0.785026	1.40468	0.876069	1.3222
DNA-directed RNA polymerase 147 kDa polypeptide	VACWR098	O4R	OPV	high	transcription, DNA-dependent	+	+	early	+	3	66	75928.9	46006.2	46899.1	56833.6	50652.3	60982.5	1.58865	0.660067	0.893517	1.60813	0.848427	1.28043
Ankyrin repeat protein M1	VACWR030	P1L	OPV	high	unknown	-	-	early/late	+	9	14	14160.5	6970.68	9966.56	5487.34	2473.28	10834.9	2.50923	0.692236	1.26939	0.838422	0.386667	1.91762
Protein M2	VACWR031	P2L	OPV	high	unknown	-	-	early/late	-	3	3	367.858	0	23.1467	0	0	0
Inhibitor of TNF-R and TLR signalling (Virokine)	VACWR028	Q1L	OPV	medium	Host-virus interaction, Viral immunoevasion	-	-	early/late	+	10	15	63107.2	26879.8	4276.78	15042.8	1450.8	36124.1	1.59571	0.572045	0.390958	1.50242	0.12176	1.7161
Alpha-amanitin target	VACWR029	Q2L	OPV	high	unknown	-	-	early/late	+	4	5	4337.73	864.936	5226.93	774.068	1712.96	1615.28
Protein O1	VACWR068	R1L	OPV	high	unknown	-	-	unknown	+	5	13	725.883	827.925	9.89743	761.551	1516.45	749.986
Glutaredoxin-1	VACWR069	R2L	OPV	medium	electron transport chain	-	-	unknown	+	2	7	109685	103908	47304.6	159290	60683.8	196185	1.21868	0.841905	0.505602	3.13591	0.542096	1.74502
Virion protein J1	VACWR093	S1R	OPV	medium	morphogenesis	+	+	late	+	11	14	128332	76445.8	127693	95041.7	87210.9	66224.2	1.09145	0.625344	1.00444	1.08969	0.533681	1.0784

## Sheet: Table B
Table B: Comparison of identified proteins with previous VACV MV studys
ID	Protein names	Gene names (VACV WR)	Gene names (CPXV-GRI)	Taxonomy	Function	essential	conserved	expression	detected in VACV MS study before	Copy number CPXV_BR	Copy number CPXV_Hei	Copy number CPXV_Kre	Copy number VACV_Cop	Copy number VACV_NY	Copy number VACV_WR
exclusive	Putative uncharacterized protein	VACWR161	A39R	OPV	unknown	-	-	unknown	-	2125.02	0	0	0	0	0
exclusive	Protein A38	VACWR162	A40L	OPV	membrane	-	-	early/late	-	1564.57	1643.01	406.892	0	0	308.789
exclusive	Toll/IL1-receptor [TIR]-like protein	VACWR178	A55R	OPV	Host-virus interaction, Viral immunoevasion	-	-	early/late	-	727.499	53.005	2232.37	0	0	0
exclusive	Inhibitor of host NF-kappa-B	VACWR196	B13R	OPV	Host-virus interaction	-	-	unknown	-	647.209	0	1364.32	254.534	36.7516	778.829
exclusive	Putative uncharacterized protein	VACWR198	B15L	OPV	unknown	-	-	early/late	-	188.076	0	0	0	0	0
exclusive	Protein C13	VACWR206	B21R	OPV	unknown	-	-	early/late	-	1170.52	0	1655.64	67.236	1147.33	69.7651
exclusive	Putative uncharacterized protein	VACWR191	B8R	OPV	unknown	-	-	early	-	14857.6	710.574	4493.04	69.0047	76.2009	0
exclusive	Kelch repeat protein B10	VACWR192	B9R	OPV	unknown	-	-	early/late	-	961.262	0	0	49.4702	0	0
exclusive	Protein C8	VACWR020	C12L	OPV	unknown	-	-	late	-	1991.47	33.754	60.752	0	323.665	284.852
exclusive	Putative uncharacterized protein	noORF	C1L	OPV	unknown	-	-	unknown	-	1487.59	78.0171	2966.46	0	0	0
exclusive	Putative uncharacterized protein	noORF	C3L	OPV	unknown	-	-	unknown	-	625.861	3592.98	6268.43	0	0	0
exclusive	Ankyrin repeat domain-containing protein	VACWR014 (truncated)	C9L	OPV	unknown, host range CP77	-	-	unknown	-	36966	10113.6	63871.8	0	0	2240.55
exclusive	TNF alpha receptor-like protein	VACWR002	D12L	OPV	Host-virus interaction	-	-	unknown	-	3601.2	873.79	2281.13	0	0	0
exclusive	Putative uncharacterized protein	no ORF	D3L, I3R	OPV	unknown	-	-	unknown	-	312.101	865.448	0	0	0	0
exclusive	Putative uncharacterized protein	no ORF	D4L, I2R	OPV	unknown	-	-	unknown	-	449.948	38.2791	399.965	0	0	0
exclusive	Putative uncharacterized protein	short-no ORF	D8L	OPV	unknown	-	-	unknown	-	0	0	118.846	0	109.108	92.4624
exclusive	mRNA-decapping protein D10	VACWR115	E10R	OPV	dephosphorylation	-	+	late	-	410.986	0	77.054	214.711	303.637	156.087
exclusive	mRNA-decapping protein D9	VACWR114	E9R	OPV	hydrolase activity	+	+	early	-	2306.75	341.144	1499.63	1170.05	751.674	389.081
exclusive	Putative uncharacterized protein	VACWR055	G16L	OPV	unknown	-	-	early/late	-	282.269	0	502.879	334.85	655.936	377.406
exclusive	Putative uncharacterized protein	no ORF	K1R	OPV	unknown	-	-	unknown	-	1096.68	0	0	0	0	0
exclusive	Putative uncharacterized protein	B ORF E	no ORF	OPV	unknown	-	-	unknown	-	0	241.914	0	1099.27	0	585.71
exclusive	Protein M2	VACWR031	P2L	OPV	unknown	-	-	early/late	-	367.858	0	23.1467	0	0	0
not detected	E3 ubiquitin-protein ligase p28-like	VACWR011	C7	OPV	Host-virus interaction, Viral immunoevasion, hr p28	-	-	early/late	+	n.d.	n.d.	n.d.	n.d.	n.d.	n.d.
not detected	eIF2-a-like PKR inhibitor	VACWR034	M3	OPV	Host-virus interaction, Viral immunoevasion	-	-	early/late	+	n.d.	n.d.	n.d.	n.d.	n.d.	n.d.
not detected	Deoxyuridine 5'-triphosphate nucleotidohydrolase	VACWR041	G2	OPV	Nucleotide metabolism	-	-	early/late	+	n.d.	n.d.	n.d.	n.d.	n.d.	n.d.
not detected	Protein I2	VACWR071	L2	OPV	Virus entry into host cell	+	-	unknown	+	n.d.	n.d.	n.d.	n.d.	n.d.	n.d.
not detected	Protein B3	VACWR185	no ORF	OPV	unknown	-	-	unknown	+	n.d.	n.d.	n.d.	n.d.	n.d.	n.d.
not detected	Kelch repeat and BTB domain-containing protein 2	VACWR203	B18	OPV	Host-virus interaction	-	-	unknown	+	n.d.	n.d.	n.d.	n.d.	n.d.	n.d.

## Sheet: Table C
Table C: Purity of the mature virion preparations with respect to protein copy numbers
sample	Total molecules per sample	Viral molecules per sample	Virion Purity	Plaque forming units / mL cell culture medium (before purification)	protein / genome equivalent [pg] (purified samples)
CPXV_BR_1	22571300	1.6982e+07	0.752373	4.16667e+06	1.01613
CPXV_BR_2	21552800	1.58435e+07	0.735102	5000000	0.984375
CPXV_BR_3	24352200	1.90469e+07	0.782145	5000000	1.0678
CPXV_Hei_1	24360100	1.44847e+07	0.594607	833333	1.65909
CPXV_Hei_2	24884600	1.49509e+07	0.60081	1.66667e+06	1.58696
CPXV_Hei_3	24720400	1.5002e+07	0.606866	1000000	1.58696
CPXV_Kre_1	23598400	1.68453e+07	0.713834	833333	0.597222
CPXV_Kre_2	23368700	1.60117e+07	0.685179	1.41667e+06	0.693548
CPXV_Kre_3	23317600	1.64745e+07	0.706527	1.33333e+06	0.651515
VACV_Cop_1	23413100	1.87083e+07	0.799054	17500000	1.33088
VACV_Cop_2	22197000	1.62868e+07	0.733739	1.83333e+07	1.33088
VACV_Cop_3	23460400	1.83442e+07	0.781922	1.66667e+07	1.31159
VACV_NY_1	24685700	1.5286e+07	0.619226	1.58333e+07	1.86923
VACV_NY_2	24737600	1.56882e+07	0.634184	12500000	2.025
VACV_NY_3	24237400	1.46986e+07	0.606443	1.66667e+07	2.05932
VACV_WR_1	24780000	1.87252e+07	0.755658	5000000	0.792453
VACV_WR_2	24501400	1.82735e+07	0.745814	5000000	0.807692
VACV_WR_3	24999700	1.87908e+07	0.751641	3.33333e+06	0.736842

## Sheet: Table D
Table D: The common VACV and CPXV mature virion proteome composition
Protein names	Gene names (VACV WR)	Gene names (CPXV-GRI)	Taxonomy	Function	essential	conserved	expression	detected in VACV MS study before	Absolute quantification accuracy	Copy numbers OPV	Copy number relative amount [%]
Core phosphoprotein F17	VACWR056	G17R	OPV	protein processing	+	+	early/late	+	medium	2.72288e+06	17.1539
Virion membrane protein A12	VACWR133	A15L	OPV	membrane	+	+	late	+	low	1.85386e+06	11.6792
Virion membrane protein A17	VACWR137	A18L	OPV	membrane	+	+	late	+	medium	1.42093e+06	8.95171
Major core protein 4a precursor	VACWR129	A11L	OPV	core	+	+	late	+	high	1.33555e+06	8.41383
39kDa core protein	VACWR123	A5L	OPV	core	-	+	late	+	high	1.21346e+06	7.64472
Core protein VP8	VACWR091	N4R	OPV	structure, core	+	+	late	+	high	935838	5.8957
Major core protein 4b	VACWR122	A4L	OPV	core	+	+	late	+	high	873289	5.50165
Virion membrane protein A10	VACWR132	A14L	OPV	membrane	+	+	late	+	medium	850587	5.35863
Cell surface-binding protein	VACWR113	E8L	OPV	Host-virus interaction	-	-	late	+	high	364157	2.29416
IMV heparin binding surface protein	VACWR101	J3L	OPV	Virus entry into host cell	-	+	early/late	+	high	283974	1.78901
IMV protein	VACWR074	L5L	OPV	membrane	-	+	early/late	+	medium	224709	1.41565
Telomere-binding protein I1	VACWR070	L1L	OPV	morphogenesis	+	+	late	+	high	208372	1.31272
Assembly protein G7	VACWR085	H8L	OPV	morphogenesis	+	+	late	+	high	205090	1.29205
Tyr/ser protein phosphatase	VACWR099	J1L	OPV	Host-virus interaction	-	+	late	+	high	198352	1.2496
VLTF-4 viral late transcription factor	VACWR103	J5R	OPV	regulation of transcription, DNA-dependent	+	+	early/late	+	high	194674	1.22643
Core protein D2	VACWR107	E2L	OPV	unknown	+	+	late	+	high	139625	0.879627
Profilin	VACWR167	A44R	OPV	Host-virus interaction	-	-	early/late	+	medium	139557	0.8792
Putative uncharacterized protein	VACWR062	F6R	OPV	unknown	+	+	early/late	+	high	118284	0.745181
Glutaredoxin-1	VACWR069	R2L	OPV	electron transport chain	-	-	unknown	+	medium	106759	0.672573
Membrane protein, ass. with IV/IMV and core	VACWR064	F8R	OPV	morphogenesis	-	+	early/late	+	high	94773.8	0.597066
Metalloendopeptidase G1	VACWR078	H1L	OPV	viral assembly, maturation, egress, and release, morphogenesis	+	+	early/late	+	high	91165.5	0.574335
Virion protein J1	VACWR093	S1R	OPV	morphogenesis	+	+	late	+	medium	91039.2	0.573539
Core protein D3	VACWR108	E3R	OPV	core	+	+	late	+	high	85213.8	0.53684
Phospholipase-D-like protein K4	VACWR035	M4L	OPV	nucleic acid phosphodiester bond hydrolysis	-	-	early/late	+	high	82476.8	0.519596
Entry/fusion complex component protein	VACWR079	H2L	OPV	membrane	+	+	late	+	medium	79573.5	0.501306
DNA-directed RNA polymerase 22 kDa subunit	VACWR096	O2R	OPV	viral transcription	+	+	early	+	high	72903.5	0.459286
mRNA-capping enzyme catalytic subunit	VACWR106	E1R	OPV	DNA-dependent transcription, termination	+	+	early/late	+	high	72004.5	0.453622
Cap-specific mRNA (nucleoside-2'-O-)-methyltransferase	VACWR095	O1R	OPV	transcription, DNA-dependent	+	+	early/late	+	high	68937.4	0.4343
14 kDa cell fusion protein	VACWR150	A28L	OPV	viral entry into host cell	-	-	late	+	medium	62436.4	0.393344
DNA-directed RNA polymerase 19 kDa subunit	VACWR124	A6R	OPV	transcription, DNA-dependent	+	+	early/late	+	medium	60548.3	0.381449
Protein A6	VACWR125	A7L	OPV	unknown	+	+	early/late	+	high	58445.3	0.3682
IMV protein	VACWR153	A31L	OPV	unknown	+	+	late	+	medium	55696.5	0.350883
Cu-Zn superoxide dismutase-like protein A45R	VACWR171	A48R	OPV	oxidation-reduction process, superoxide metabolic process	-	-	late	+	high	55669.5	0.350713
Nucleoside triphosphatase I	VACWR116	E11L	OPV	transcription, DNA-dependent	-	+	late	+	high	54053.5	0.340532
IMV protein	VACWR090	N3L	OPV	core	+	+	late	+	high	53911.3	0.339637
DNA-directed RNA polymerase 147 kDa polypeptide	VACWR098	O4R	OPV	transcription, DNA-dependent	+	+	early	+	high	53654.1	0.338016
Envelope protein F13	VACWR052	G13L	OPV	Host-virus interaction	-	+	late	+	high	52270.2	0.329297
Scaffold protein D13	VACWR118	E13L	OPV	membrane	+	+	late	+	high	51919.9	0.327091
Serine/threonine-protein kinase 2	VACWR049	G10L	OPV	protein processing	+	+	late	+	high	51500.5	0.324449
Early transcription factor 82 kDa subunit	VACWR126	A8L	OPV	positive regulation of transcription, DNA-dependent	+	+	late	+	high	50489.6	0.31808
mRNA-capping enzyme regulatory subunit	VACWR117	E12L	OPV	DNA-dependent transcription, termination	+	+	early/late	+	high	48533.7	0.305758
SsDNA-binding phosphoprotein	VACWR072	L3L	OPV	chromosome condensation	+	+	early/late	+	high	47281.9	0.297872
Virion membrane protein A21	VACWR140	A21L	OPV	membrane	+	+	late	+	high	45801.3	0.288544
RNA polymerase-associated protein	VACWR102	J4L	OPV	DNA-dependent transcription, termination	+	+	early/late	+	high	43725.9	0.275469
Core protein A14	VACWR135	A16L	OPV	core	+	+	late	+	medium	42251.1	0.266178
Double-stranded RNA binding protein	VACWR059	F3L	OPV	Host-virus interaction, Viral immunoevasion, host range E3L	-	-	early/late	+	high	41848.8	0.263644
23 kDa core protein A12L	VACWR131	A13L	OPV	core	+	+	late	+	high	41805.4	0.26337
RNA helicase NPH-II	VACWR077	L8R	OPV	transcription, DNA-dependent	-	-	late	+	high	41499.3	0.261442
Glutaredoxin-2	VACWR081	H4L	OPV	electron transport chain	+	+	late	+	high	39828.1	0.250914
Early transcription factor 70 kDa subunit	VACWR111	E6R	OPV	regulation of transcription, DNA-dependent	+	+	late	+	high	37163.5	0.234127
IMV membrane protein	VACWR092	N5R	OPV	Virus entry into host cell	+	+	late	+	high	36996.5	0.233075
P4C, A-type inclusion protein	VACWR149	A27L	OPV	viral entry into host cell	-	-	late	+	high	36814.8	0.23193
DNA-directed RNA polymerase 35 kDa subunit	VACWR152	A30L	OPV	viral transcription	+	+	early/late	+	high	35994.8	0.226764
S-S bond formation pathway protein	VACWR048	G9L	OPV	formation of disulfide bonds in intracellular virion	+	+	early/late	+	high	32176.1	0.202706
DNA-directed RNA polymerase 133 kDa polypeptide	VACWR144	A25R	OPV	transcription, DNA-dependent	+	+	early/late	+	high	32118.1	0.202341
Poly(A) polymerase catalytic subunit	VACWR057	F1L	OPV	transcription, DNA-dependent	+	+	late	+	high	25609.7	0.161339
DNA-directed RNA polymerase 30 kDa polypeptide	VACWR060	F4L	OPV	transcription, DNA-dependent	+	+	early/late	+	high	25544.1	0.160925
Toll/IL1-receptor [TIR]-like protein	VACWR172	A49R	OPV	Host-virus interaction, Viral immunoevasion	-	-	early/late	+	high	24916.3	0.15697
Myristylated IMV virion protein	VACWR088	N1R	OPV	Host-virus interaction	+	+	late	+	high	23686.9	0.149225
Inhibitor of TNF-R and TLR signalling (Virokine)	VACWR028	Q1L	OPV	Host-virus interaction, Viral immunoevasion	-	-	early/late	+	medium	20108.3	0.12668
Virion membrane protein A16	VACWR136	A17L	OPV	membrane	+	+	unknown	+	high	19249.1	0.121267
Protein A11	VACWR130	A12R	OPV	morphogenesis	+	+	late	+	high	19201.1	0.120965
A-type inclusion protein A25	VACWR148	A26L	OPV	viral reproduction	-	-	late	+	high	18989.3	0.119631
Transcript termination protein A18 (DNA-Helicase)	VACWR138	A19R	OPV	regulation of transcription, DNA-dependent	+	+	early/late	+	high	15852.2	0.0998678
Myristoylated protein G9	VACWR087	H10R	OPV	Virus entry into host cell	+	+	late	+	high	13877.9	0.0874295
Putative uncharacterized protein	VACWR189	B6R	OPV	unknown	-	-	late	+	high	13847.1	0.0872358
Putative uncharacterized protein	VACWR022	C14L	OPV	unknown	-	-	early/late	+	high	13221.5	0.0832944
S-S bond formation pathway protein	VACWR121	A3L	OPV	formation of disulfide bonds in intracellular virion	+	+	late	+	medium	13129.3	0.0827133
Viral core cysteine proteinase	VACWR076	L7L	OPV	protein processing	+	+	late	+	high	12635.5	0.0796028
Deoxyuridine 5'-triphosphate nucleotidohydrolase	VACWR041	G2L	OPV	Nucleotide metabolism	-	-	early/late	+	high	12561.3	0.0791352
DNA topoisomerase 1B	VACWR104	J6R	OPV	DNA topological change	-	+	late	+	high	12173	0.076689
Late transcription factor 1	VACWR086	H9R	OPV	regulation of transcription, DNA-dependent	+	+	late	+	high	11566	0.0728647
Core protein E11	VACWR067	F11L	OPV	core	+	-	late	+	medium	9731.19	0.0613056
Interferon antagonist K1L	VACWR032	M1L	OPV	Host-virus interaction, Viral immunoevasion, host range K1L	-	-	early/late	+	high	9399.06	0.0592132
Envelope protein A28	VACWR151	A29L	OPV	viral reproduction	+	+	late	+	medium	8990.59	0.0566399
Serine/threonine-protein kinase 1	VACWR183	B1R	OPV	Host-virus interaction	-	-	early/late	+	high	8689.76	0.0547447
Ankyrin repeat protein M1	VACWR030	P1L	OPV	unknown	-	-	early/late	+	high	8335.19	0.052511
Secreted chemokine binding protein	VACWR001	D1L, I5R	OPV	Host-virus interaction, Viral immunoevasion	-	-	early/late	+	high	8289.68	0.0522242
DNA holliday junction resolvase A22	VACWR142	A23R	OPV	DNA recombination	-	+	early/late	+	high	7561.73	0.0476382
EEV type-I membrane glycoprotein/Plaque-size/host range protein	VACWR187	B4R	OPV	membrane	-	-	early/late	+	high	7028.49	0.0442789
DNA ligase	VACWR176	A53R	OPV	DNA replication	-	-	early/late	+	high	6634.17	0.0417947
Protein C5	VACWR023	C15L	OPV	unknown	-	-	early	+	high	5959.6	0.037545
Crescent membrane and immature virion formation protein	VACWR089	N2R	OPV	membrane	+	+	early/late	+	medium	5557.04	0.0350088
Hemagglutinin	VACWR181	A58R	OPV	viral entry into host cell	-	-	early/late	+	medium	5325.86	0.0335525
Primase D5	VACWR110	E5R	OPV	DNA replication	+	+	early/late	+	high	4967.83	0.0312969
EEV glycoprotein	VACWR157	A35R	OPV	membrane	-	+	early/late	+	high	4886.55	0.0307848
Complement control protein C3	VACWR025	C17L	OPV	Host-virus interaction, Viral immunoevasion	-	-	late	+	high	4792.29	0.030191
Viral late gene transcription factor 2	VACWR119	A1L	OPV	regulation of transcription, DNA-dependent	+	+	early/late	+	high	4737.79	0.0298477
DNA-directed RNA polymerase 18 kDa subunit	VACWR112	E7R	OPV	viral transcription	+	+	early	+	low	4703.44	0.0296313
Telomere-binding protein I6	VACWR075	L6L	OPV	viral reproduction	+	+	early/late	+	high	4193.97	0.0264216
Multiprotein entry-fusion complex component	VACWR100	J2R	OPV	Virus entry into host cell	+	+	late	+	high	3680.28	0.0231854
IL-1 receptor antagonist	VACWR010	C6L	OPV	Host-virus interaction, Viral immunoevasion	-	-	early	+	high	3669.84	0.0231197
Interferon antagonist C7	VACWR021	C13L	OPV	Host-virus interaction, Viral immunoevasion, host range C7L	-	-	early/late	+	high	3202.09	0.0201729
IEV morphogenesis protein	VACWR058	F2L	OPV	morphogenesis	+	+	early/late	+	high	3012.82	0.0189805
Guanylate kinase homolog	VACWR182	A59R	OPV	unknown	+	-	unknown	+	high	2910.19	0.018334
Viral late gene transcription factor 3	VACWR120	A2L	OPV	regulation of transcription, DNA-dependent	+	+	late	+	high	2811.65	0.0177131
Putative uncharacterized protein	VACWR184	B2R	OPV	unknown	-	-	early/late	+	high	2737.61	0.0172467
Ribonucleoside-diphosphate reductase large subunit	VACWR073	L4L	OPV	DNA replication	-	+	early/late	+	high	2513.18	0.0158328
Putative uncharacterized protein	VACWR084	H7R	OPV	unknown	-	+	late	+	high	2384.71	0.0150235
DNA polymerase	VACWR065	F9L	OPV	DNA replication	+	+	early/late	+	high	2378.61	0.014985
Probable serine/threonine-protein kinase B12	VACWR194	B11R	OPV	protein processing	-	-	early	+	high	2343.58	0.0147644
Serine protease inhibitor-like protein SPI-3	VACWR033	M2L	OPV	Host-virus interaction	-	-	early/late	+	high	2290.11	0.0144275
Late protein H7	VACWR105	J7R	OPV	membrane	+	+	late	+	medium	2231.5	0.0140583
IEV transmembrane phosphoprotein	VACWR159	A37R	OPV	Host-virus interaction	-	-	early/late	+	high	2068.69	0.0130326
Intermediate transcription factor 3 large subunit	VACWR143	A24R	OPV	transcription	+	+	early/late	+	high	2057.11	0.0129596
Interleukin 18 binding protein	VACWR013	C8L	OPV	Host-virus interaction, Viral immunoevasion	-	-	early/late	+	medium	2036.67	0.0128309
Late transcription elongation factor G2	VACWR080	H3R	OPV	transcription	+	+	early/late	+	high	1750.68	0.0110291
EEV glycoprotein	VACWR156	A34R	OPV	viral entry into host cell	-	-	late	+	high	1686.6	0.0106254
Alpha-amanitin target	VACWR029	Q2L	OPV	unknown	-	-	early/late	+	high	1663.38	0.0104791
RhoA signaling inhibitor	VACWR050	G11L	OPV	Host-virus interaction	-	-	early	+	high	1471.94	0.00927307
Thymidylate kinase	VACWR174	A51R	OPV	Nucleotide biosynthesis	-	-	early/late	+	high	1458.83	0.00919053
Putative uncharacterized protein	VACWR175	A52R	OPV	unknown	-	-	early/late	+	medium	1429.8	0.00900763
DNA-directed RNA polymerase 7 kDa subunit	VACWR083	H6R	OPV	transcription, DNA-dependent	+	+	early	+	medium	1267.61	0.00798586
Protein F12	VACWR051	G12L	OPV	viral morphogenesis, Host-virus interaction	-	+	early/late	+	high	1175.13	0.00740319
C-type lectin-like type-II membrane protein	VACWR165	A42R	OPV	host cell membrane	-	-	early	+	high	1151.02	0.00725134
Protein F7	VACWR046	G7L	OPV	unknown	-	-	early	+	medium	1048.49	0.00660541
Ribonucleoside-diphosphate reductase small chain	VACWR043	G4L	OPV	DNA replication	-	-	early	+	high	985.635	0.00620942
mRNA-decapping protein D9	VACWR114	E9R	OPV	hydrolase activity	+	+	early	-	high	937.815	0.00590816
ATPase	VACWR155	A33L	OPV	morphogenesis	+	+	late	+	high	897.383	0.00565344
Protein O1	VACWR068	R1L	OPV	unknown	-	-	unknown	+	high	755.747	0.00476114
Putative nuclease G5	VACWR082	H5R	OPV	DNA repair	+	+	early	+	high	727.609	0.00458388
Kelch repeat protein C2	VACWR026	C18L	OPV	unknown	-	-	early/late	+	high	663.554	0.00418033
Serine proteinase inhibitor 1	VACWR205	B20R	OPV	Host-virus interaction	-	-	unknown	+	high	577.065	0.00363546
3 beta-hydroxysteroid dehydrogenase/Delta 5-->4-isomerase	VACWR170	A47L	OPV	Host-virus interaction, Viral immunoevasion	-	-	early	+	high	549.723	0.0034632
IMV membrane protein	VACWR097	O3L	OPV	Virus entry into host cell	-	+	early/late	+	high	423.921	0.00267066
Putative uncharacterized protein	VACWR160	A38R	OPV	unknown	-	-	early	+	high	414.532	0.00261152
Kelch repeat and BTB domain-containing protein A55	VACWR180	A57R	OPV	Host-virus interaction	-	-	early/late	+	high	329.33	0.00207475
36 kDa major membrane protein F5	VACWR044	G5L	OPV	membrane	-	-	early/late	+	high	300.096	0.00189058
Soluble myristylprotein	VACWR063	F7R	OPV	unknown	-	-	early/late	+	high	222.301	0.00140048
Putative uncharacterized protein	VACWR173	A50L	OPV	unknown	-	-	early/late	+	high	202.251	0.00127416
Kelch repeat protein F3	VACWR042	G3L	OPV	Host-virus interaction, Viral immunoevasion	-	-	late	+	high	179.476	0.00113069
Putative uncharacterized protein	VACWR186	B3R	OPV	unknown	-	-	early/late	+	high	139.373	0.000878039
Putative uncharacterized protein	VACWR139	A20L	OPV	unknown	+	+	late	+	medium	79.0065	0.000497734

## Sheet: Table E
Table E: 1D annotation enrichment of the common VACV and CPXV mature virion proteome
Column	Type	Name	Size	Score	P value	Benj. Hoch. FDR	Mean	Median
OPV MV copy number	conserved	-	51	-0.52457	4.11243e-07	8.22486e-07	11.8107	11.7129
OPV MV copy number	conserved	+	81	0.52457	4.11243e-07	4.11243e-07	14.7216	15.3434
OPV MV copy number	essential	-	63	-0.412008	4.50805e-05	9.0161e-05	12.3815	12.2783
OPV MV copy number	essential	+	69	0.412008	4.50805e-05	4.50805e-05	14.7067	15.3093
OPV MV copy number	expression	late	53	0.446382	1.43765e-05	5.7506e-05	15.0859	15.4345
OPV MV copy number	expression	early	15	-0.522507	0.00101082	0.00202163	11.1163	10.2512

## Sheet: Table F
Table F: OPV species-specific proteins identified by LFQ
Protein names	Gene names (VACV WR)	Gene names (CPXV-GRI)	Function	essential	conserved	expression	detected in VACV MS study before	-Log ANOVA p value	Quantification	Log2 LFQ - Log2 Median CPXV_BR_1	Log2 LFQ - Log2 Median CPXV_BR_2	Log2 LFQ - Log2 Median CPXV_BR_3	Log2 LFQ - Log2 Median CPXV_Hei_1	Log2 LFQ - Log2 Median CPXV_Hei_2	Log2 LFQ - Log2 Median CPXV_Hei_3	Log2 LFQ - Log2 Median CPXV_Kre_1	Log2 LFQ - Log2 Median CPXV_Kre_2	Log2 LFQ - Log2 Median CPXV_Kre_3	Log2 LFQ - Log2 Median VACV_Cop_1	Log2 LFQ - Log2 Median VACV_Cop_2	Log2 LFQ - Log2 Median VACV_Cop_3	Log2 LFQ - Log2 Median VACV_NY_1	Log2 LFQ - Log2 Median VACV_NY_2	Log2 LFQ - Log2 Median VACV_NY_3	Log2 LFQ - Log2 Median VACV_WR_1	Log2 LFQ - Log2 Median VACV_WR_2	Log2 LFQ - Log2 Median VACV_WR_3
P4C, A-type inclusion protein	VACWR149	A27L	viral entry into host cell	-	-	late	+	7.7741	LFQ	0.0985099	0.172534	0.0998967	0.0304303	0.0325203	0.0364903	0.00358601	0.0014402	0.0924349	22.4408	21.8756	24.0945	5.79596	8.08696	5.9165	11.4727	9.99222	9.72445

## Sheet: Table G
Table G: OPV species-specific proteins identified by copy number-based relative quantification
Protein names	Gene names (VACV WR)	Gene names (CPXV-GRI)	Taxonomy	Function	essential	conserved	expression	detected in VACV MS study before	-Log ANOVA p value	Quantification	Log2 copy number - Log2 Median CPXV_BR_1	Log2 copy number - Log2 MedianCPXV_BR_2	Log2 copy number - Log2 MedianCPXV_BR_3	Log2 copy number - Log2 MedianCPXV_Hei_1	Log2 copy number - Log2 MedianCPXV_Hei_2	Log2 copy number - Log2 MedianCPXV_Hei_3	Log2 copy number - Log2 MedianCPXV_Kre_1	Log2 copy number - Log2 MedianCPXV_Kre_2	Log2 copy number - Log2 MedianCPXV_Kre_3	Log2 copy number - Log2 MedianVACV_Cop_1	Log2 copy number - Log2 MedianVACV_Cop_2	Log2 copy number - Log2 MedianVACV_Cop_3	Log2 copy number - Log2 MedianVACV_NY_1	Log2 copy number - Log2 MedianVACV_NY_2	Log2 copy number - Log2 MedianVACV_NY_3	Log2 copy number - Log2 MedianVACV_WR_1	Log2 copy number - Log2 MedianVACV_WR_2	Log2 copy number - Log2 MedianVACV_WR_3
P4C, A-type inclusion protein	VACWR149	A27L (truncated)	OPV	viral entry into host cell	-	-	late	+	9.0942	copy number	0.145646	0.160288	0.162133	0.0539516	0.048856	0.058391	0.0134317	0.0060299	0.0718793	13.8593	17.9942	16.0424	7.11769	8.16629	7.68295	6.16777	6.5218	6.41078
Guanylate kinase homolog	VACWR182	A59R	OPV	unknown	+	-	unknown	+	8.38795	copy number	3.62249	3.70885	4.00702	4.25368	4.58471	3.47666	9.78709	7.12609	8.60312	0.264394	0.148572	0.287633	0.1271	0.0780023	0.0486428	0.0138863	0.0439312	0.0290174
Putative uncharacterized protein	no ORF	B22R	OPV	unknown	-	-	unknown	+	7.8249	copy number	1.15073	1.25207	1.25516	0.712057	0.869013	0.512386	1.36519	1.6421	1.49949	0.0209603	0.0271134	0.0257663	n.d.	n.d.	n.d.	n.d.	n.d.	n.d.
Ankyrin repeat-containing protein	VACWR188	B5R	OPV	unknown	-	-	early/late	+	4.9968	copy number	1	1.50757	0.646143	1.10345	1.17275	2.81825	2.19229	2.22226	1.98429	0.135009	0.0638376	0.1357	n.d.	n.d.	0.0188764	0.165639	n.d.	0.355083
Putative uncharacterized protein	VACWR191 (truncated)	B8R	OPV	unknown	-	-	early	-	5.14644	copy number	23.3336	18.9629	29.1995	1.11595	0.896097	1.37837	5.4722	7.05629	8.92907	0.101976	0.117144	0.108371	0.101201	0.119673	0.18169	0.371682	n.d.	n.d.
Ankyrin repeat domain-containing protein	VACWR014 (truncated)	C9L	OPV	unknown, host range CP77	-	-	unknown	-	3.31445	copy number	1.61819	1.84495	1.4838	0.393359	0.442724	0.673943	2.6306	2.79599	3.55628	0.0282125	n.d.	n.d.	n.d.	n.d.	n.d.	0.17468	n.d.	0.0980805
Secreted chemokine binding protein	VACWR001	D1L, I5R	OPV	Host-virus interaction, Viral immunoevasion	-	-	early/late	+	9.46775	copy number	3.24251	3.27674	3.0203	3.95901	3.8378	4.09232	5.42194	6.95432	6.09548	0.0551036	0.0585349	0.12404	0.282057	0.306133	0.331093	0.075006	0.113471	0.0776269
Protein N2	VACWR029 (truncated)	D6L	OPV	unknown	-	-	unknown	+	6.16975	copy number	3.30154	3.39641	2.8108	1.82864	1.4006	1.46981	0.662497	0.713978	0.661261	n.d.	0.00215018	0.00121722	n.d.	0.0143602	n.d.	n.d.	n.d.	n.d.

## Sheet: Table H
Table H: OPV strain-specific proteins identified by LFQ
Protein names	Gene names (VACV WR)	Gene names (CPXV-GRI)	Taxonomy	Function	essential	conserved	expression	detected in VACV MS study before	-Log ANOVA p value	Quantification	Log2 LFQ - Log2 Median CPXV_BR_1	Log2 LFQ - Log2 Median CPXV_BR_2	Log2 LFQ - Log2 Median CPXV_BR_3	Log2 LFQ - Log2 Median CPXV_Hei_1	Log2 LFQ - Log2 Median CPXV_Hei_2	Log2 LFQ - Log2 Median CPXV_Hei_3	Log2 LFQ - Log2 Median CPXV_Kre_1	Log2 LFQ - Log2 Median CPXV_Kre_2	Log2 LFQ - Log2 Median CPXV_Kre_3	Log2 LFQ - Log2 Median VACV_Cop_1	Log2 LFQ - Log2 Median VACV_Cop_2	Log2 LFQ - Log2 Median VACV_Cop_3	Log2 LFQ - Log2 Median VACV_NY_1	Log2 LFQ - Log2 Median VACV_NY_2	Log2 LFQ - Log2 Median VACV_NY_3	Log2 LFQ - Log2 Median VACV_WR_1	Log2 LFQ - Log2 Median VACV_WR_2	Log2 LFQ - Log2 Median VACV_WR_3
Core protein D3	VACWR108	E3R	OPV	core	+	+	late	+	7.12402	LFQ	1.89352	2.10065	1.60532	0.721377	0.738121	0.562896	1.13596	1.30201	1.03061	1.25224	1.40109	1.16569	0.970296	0.917097	0.871942	0.460988	0.41129	0.329627
DNA ligase	VACWR176	A53R	OPV	DNA replication	-	-	early/late	+	7.30978	LFQ	4.83798	3.69692	3.6184	0.905032	0.751918	0.76827	0.506526	0.532819	0.5272	1.32137	1.10493	1.9966	0.811024	0.709309	0.570278	2.26112	1.75481	2.07199
DNA polymerase	VACWR065	F9L	OPV	DNA replication	+	+	early/late	+	9.44689	LFQ	0.970094	1.03964	1.04587	0.498265	0.506642	0.365613	0.52772	0.602507	0.594568	2.14296	2.2075	2.03311	0.957668	0.960487	1.03083	1.92272	2.30126	2.00751
DNA topoisomerase 1B	VACWR104	J6R	OPV	DNA topological change	-	+	late	+	7.97257	LFQ	1.31695	1.22215	1.30633	0.334002	0.412051	0.283934	0.818229	0.733367	0.732027	2.01893	2.03011	1.4993	0.677096	0.655998	0.621132	1.73549	2.06028	1.4805
Glutaredoxin-1	VACWR069	R2L	OPV	electron transport chain	-	-	unknown	+	6.78729	LFQ	1.23274	1.21868	1.01094	0.602116	0.841905	0.98918	0.473624	0.550628	0.505602	2.40449	3.13591	3.41943	0.613482	0.542096	0.470338	2.13407	1.74502	1.39578
S-S bond formation pathway protein	VACWR048	G9L	OPV	formation of disulfide bonds in intracellular virion	+	+	early/late	+	9.3434	LFQ	1.83616	1.27883	1.50544	0.595232	0.646966	0.612843	0.589829	0.722376	0.698287	2.89788	2.95549	3.26859	0.664027	0.599338	0.781965	3.44361	4.66351	3.82259
Envelope protein F13	VACWR052	G13L	OPV	Host-virus interaction	-	+	late	+	7.71026	LFQ	1.10645	1.02956	1.11315	0.946514	0.97129	0.594749	2.52402	2.53512	2.41588	0.580892	0.664258	0.58571	2.15395	1.96231	1.92726	0.61411	0.532581	0.629755
Serine protease inhibitor-like protein SPI-3	VACWR033	M2L	OPV	Host-virus interaction	-	-	early/late	+	7.22733	LFQ	1.00744	0.785089	1.55752	0.992611	1.17896	0.798707	4.28855	4.70728	4.89525	0.700578	0.601311	0.395596	1.38085	1.34786	1.63893	0.214055	0.29731	0.279925
Myristylated IMV virion protein	VACWR088	N1R	OPV	Host-virus interaction	+	+	late	+	7.15736	LFQ	1.36794	1.36592	1.32182	0.436369	0.42093	0.34213	0.650806	0.732628	0.616073	1.75731	2.01555	1.44995	1.01302	0.987143	0.976741	1.18442	1.03207	0.817183
Toll/IL1-receptor [TIR]-like protein	VACWR172	A49R	OPV	Host-virus interaction, Viral immunoevasion	-	-	early/late	+	9.78877	LFQ	1.89958	1.91792	1.70581	1.28767	1.37008	1.45479	2.62258	2.57204	3.11735	0.480902	0.561061	0.643793	0.776593	0.74967	0.657155	0.619351	0.579568	0.584226
Inhibitor of TNF-R and TLR signalling (Virokine)	VACWR028	Q1L	OPV	Host-virus interaction, Viral immunoevasion	-	-	early/late	+	7.46786	LFQ	1.46856	1.59571	1.70901	0.455938	0.572045	0.97664	0.370126	0.390958	0.392361	1.43787	1.50242	1.92306	0.124901	0.12176	0.082502	1.7161	1.72837	1.02392
Interferon antagonist K1L	VACWR032	M1L	OPV	Host-virus interaction, Viral immunoevasion, host range K1L	-	-	early/late	+	8.48645	LFQ	0.697819	0.82763	0.812696	0.222211	0.231471	0.189573	1.00124	1.16773	0.998761	1.67531	1.71874	1.17422	1.0567	1.30841	1.32255	0.976387	0.937654	1.051
Virion membrane protein A12	VACWR133	A15L	OPV	membrane	+	+	late	+	8.15549	LFQ	2.51879	0.734126	4.69614	0.00715107	0.00148122	0.00430892	0.000988389	0.00128221	0.00621459	4.10458	2.31017	5.03162	0.826274	1.05343	0.94928	4.73509	3.64089	4.45973
Virion membrane protein A21	VACWR140	A21L	OPV	membrane	+	+	late	+	7.21876	LFQ	1.4016	1.84069	1.52048	0.415162	0.412374	0.269474	0.704359	0.581077	0.588947	1.58829	1.52856	1.34971	0.880464	0.906922	0.876669	1.10263	1.18797	1.18352
EEV glycoprotein	VACWR157	A35R	OPV	membrane	-	+	early/late	+	6.51765	LFQ	0.959889	1.15316	1.12768	0.810593	1.04179	0.677941	2.59613	2.82999	2.54831	0.588353	0.514931	0.503526	1.75652	1.55984	1.19783	0.542958	0.546102	0.34083
Scaffold protein D13	VACWR118	E13L	OPV	membrane	+	+	late	+	11.3945	LFQ	0.633367	0.60554	0.618097	1.50744	1.44795	1.42742	1.3924	1.45918	1.36939	0.633639	0.58501	0.632621	1.6216	1.61623	1.60032	0.730252	0.674192	0.604217
Phospholipase-D-like protein K4	VACWR035	M4L	OPV	nucleic acid phosphodiester bond hydrolysis	-	-	early/late	+	7.16125	LFQ	2.69011	2.61623	3.04406	1.46196	1.78071	1.34845	1.62631	1.62109	1.41151	0.741593	0.499323	0.480537	0.499857	0.361388	0.40208	0.574466	0.63669	0.385238
Thymidylate kinase	VACWR174	A51R	OPV	Nucleotide biosynthesis	-	-	early/late	+	4.49987	LFQ	3.8209	2.79782	3.2555	0.438869	0.393897	0.199713	0.536826	0.444626	0.545529	1.1338	2.31188	1.07111	1.24049	0.933615	1.13369	0.668107	0.9195	1.67699
Cu-Zn superoxide dismutase-like protein A45R	VACWR171	A48R	OPV	oxidation-reduction process, superoxide metabolic process	-	-	late	+	6.23601	LFQ	2.89224	2.42769	2.4115	0.689054	1.03338	0.997647	0.971021	1.00236	0.735453	0.802984	0.9881	1.43913	0.392903	0.365057	0.384964	1.27914	1.44441	1.33552
Viral late gene transcription factor 2	VACWR119	A1L	OPV	regulation of transcription, DNA-dependent	+	+	early/late	+	5.97075	LFQ	1.68864	1.61214	2.6124	0.434749	0.403722	0.36867	0.72265	0.76247	0.694165	1.1549	1.23897	1.76715	0.865881	0.660064	0.693508	1.68138	2.68187	1.82156
Viral late gene transcription factor 3	VACWR120	A2L	OPV	regulation of transcription, DNA-dependent	+	+	late	+	6.47666	LFQ	1.76791	1.95078	1.67793	0.348847	0.405264	0.280241	1.59535	1.46005	1.23079	1.01237	1.43203	0.881732	0.457473	0.476318	0.532585	0.987781	1.15176	0.749397
Intermediate transcription factor 3 large subunit	VACWR143	A24R	OPV	transcription	+	+	early/late	+	8.87285	LFQ	2.57771	2.52785	2.38817	0.400436	0.302657	0.483763	0.550537	0.615198	0.492351	1.42858	1.64278	1.33691	0.747995	0.633968	0.706308	1.82274	1.75798	1.76168
Poly(A) polymerase catalytic subunit	VACWR057	F1L	OPV	transcription, DNA-dependent	+	+	late	+	8.42085	LFQ	1.09022	1.0603	1.08691	0.579637	0.596139	0.456344	0.943129	0.888727	0.860933	1.49208	1.47971	1.79632	0.456475	0.557983	0.540701	1.73017	1.60157	1.60095
Ankyrin repeat protein M1	VACWR030	P1L	OPV	unknown	-	-	early/late	+	5.40637	LFQ	2.3914	2.68282	2.50923	0.715015	0.692236	0.300231	1.41219	1.12938	1.26939	0.838422	0.885444	0.66438	0.382363	0.386667	0.474603	1.49544	1.91762	2.27147
P4C, A-type inclusion protein	VACWR149	A27L	OPV	viral entry into host cell	-	-	late	+	6.43582	LFQ	0.0985099	0.172534	0.0998967	0.0304303	0.0325203	0.0364903	0.00358601	0.0014402	0.0924349	22.4408	21.8756	24.0945	5.79596	8.08696	5.9165	11.4727	9.99222	9.72445
14 kDa cell fusion protein	VACWR150	A28L	OPV	viral entry into host cell	-	-	late	+	4.23099	LFQ	1.47277	2.74546	2.86485	0.477297	0.590209	0.495344	1.34751	1.02732	1.8171	1.866	1.4484	1.09781	0.681724	0.695358	0.686847	0.70781	0.973411	0.886762
Hemagglutinin	VACWR181	A58R	OPV	viral entry into host cell	-	-	early/late	+	1.82107	LFQ	1.33439	1.16659	1.24549	0.78522	0.829137	0.857203	2.59564	2.60353	2.75264	0.0364161	0.459804	0.492811	2.26265	1.8449	2.15233	0.0241869	0.485264	0.51344
Protein F12	VACWR051	G12L	OPV	viral morphogenesis, Host-virus interaction	-	+	early/late	+	1.59118	LFQ	1.48625	1.20544	1.56954	0.82045	1.00845	0.738229	3.32014	3.1769	3.22535	1.10011	1.02698	0.428012	0.971084	0.815376	0.99162	0.641349	0.640317	0.0299853
A-type inclusion protein A25	VACWR148	A26L	OPV	viral reproduction	-	-	late	+	8.94276	LFQ	0.582073	0.54949	0.641332	0.7692	0.667039	0.762644	0.337429	0.314523	0.251235	1.79314	1.74711	2.20352	1.3118	1.32334	1.30005	1.67615	1.77408	1.31323
Myristoylated protein G9	VACWR087	H10R	OPV	Virus entry into host cell	+	+	late	+	4.68274	LFQ	2.32836	2.41457	2.71102	0.836918	0.520155	0.247707	0.570498	0.561597	0.666358	2.75539	2.38564	2.81369	0.958504	0.979893	0.852405	1.67018	1.38802	1.02052

## Sheet: Table I
Table I: OPV strain-specific proteins identified by copy number-based relative quantification
Protein names	Gene names (VACV WR)	Gene names (CPXV-GRI)	Taxonomy	Function	essential	conserved	expression	detected in VACV MS study before	-Log ANOVA p value	Quantification	Log2 copy number - Log2 Median CPXV_BR_1	Log2 copy number - Log2 MedianCPXV_BR_2	Log2 copy number - Log2 MedianCPXV_BR_3	Log2 copy number - Log2 MedianCPXV_Hei_1	Log2 copy number - Log2 MedianCPXV_Hei_2	Log2 copy number - Log2 MedianCPXV_Hei_3	Log2 copy number - Log2 MedianCPXV_Kre_1	Log2 copy number - Log2 MedianCPXV_Kre_2	Log2 copy number - Log2 MedianCPXV_Kre_3	Log2 copy number - Log2 MedianVACV_Cop_1	Log2 copy number - Log2 MedianVACV_Cop_2	Log2 copy number - Log2 MedianVACV_Cop_3	Log2 copy number - Log2 MedianVACV_NY_1	Log2 copy number - Log2 MedianVACV_NY_2	Log2 copy number - Log2 MedianVACV_NY_3	Log2 copy number - Log2 MedianVACV_WR_1	Log2 copy number - Log2 MedianVACV_WR_2	Log2 copy number - Log2 MedianVACV_WR_3
Putative nuclease G5	VACWR082	H5R	OPV	DNA repair	+	+	early	+	8.72028	copy number	3.21235	3.36937	2.38439	0.836317	0.838414	1.18791	0.907225	1.71115	1.15464	0.141978	0.133492	n.d.	1	1.09377	1.01921	0.0547632	0.0266295	0.0384599
S-S bond formation pathway protein	VACWR121	A3L	OPV	formation of disulfide bonds in intracellular virion	+	+	late	+	5.43792	copy number	0.155318	0.156899	0.0826661	1.64967	1.49146	3.80833	0.236642	0.282623	0.276481	0.8853	1.11943	4.13681	0.970335	0.705964	1.03057	5.56426	4.37881	3.68259
IEV transmembrane phosphoprotein	VACWR159	A37R	OPV	Host-virus interaction	-	-	early/late	+	3.66397	copy number	2.3066	2.41846	2.42526	0.965854	1.03535	1.95939	0.0761295	0.0741788	0.303315	1.35634	1.35042	1.2476	0.468341	1.16242	0.421785	0.273562	0.0367399	0.0154951
Kelch repeat and BTB domain-containing protein A55	VACWR180	A57R	OPV	Host-virus interaction	-	-	early/late	+	7.63179	copy number	3.14114	2.67623	2.82821	0.253084	0.229626	0.180839	1.00158	1.43662	1.17934	0.796794	0.976743	1.01934	0.246531	0.187656	0.29607	1.11983	0.998418	1.99827
Serine proteinase inhibitor 2/CrmA	VACWR195	B12R	OPV	Host-virus interaction	-	-	early	+	6.42876	copy number	0.177803	0.139882	0.146431	2.62273	3.07009	1.87409	0.97841	0.991579	1.43813	0.618754	0.588234	1.04317	n.d.	0.03451	n.d.	1.00849	1.23758	1.0823
Inhibitor of host NF-kappa-B	VACWR196	B13R	OPV	Host-virus interaction	-	-	unknown	-	4.6765	copy number	1.07834	1.47876	0.803049	n.d.	n.d.	n.d.	1.88353	2.27316	2.3167	0.424089	0.499318	0.371692	0.0612337	0.153316	n.d.	1.93116	1.29764	0.927348
Serine proteinase inhibitor 1	VACWR205	B20R	OPV	Host-virus interaction	-	-	unknown	+	3.1584	copy number	4.92202	0.175731	1.6116	0.275553	0.827153	1.72164	0.326175	0.112888	0.243474	0.908311	1.50834	1.33985	18.1813	26.4094	15.8054	1.02575	0.974898	0.9306
Serine protease inhibitor-like protein SPI-3	VACWR033	M2L	OPV	Host-virus interaction	-	-	early/late	+	8.98039	copy number	1.04564	0.96508	1.37474	0.847391	1.03618	0.720001	2.74531	3.32799	3.47834	0.227456	0.341035	0.247232	1.04237	1.06265	1.11687	0.263384	0.280974	0.224303
IL-1 receptor antagonist	VACWR010	C6L	OPV	Host-virus interaction, Viral immunoevasion	-	-	early	+	8.01528	copy number	0.220488	0.163964	0.2412	0.269828	0.293237	0.409683	1.03188	0.959283	0.936593	1.41005	1.00287	0.997135	2.79098	2.26208	2.55283	2.71684	1.52164	1.89667
Secreted chemokine binding protein	VACWR001	D1L, I5R	OPV	Host-virus interaction, Viral immunoevasion	-	-	early/late	+	11.0352	copy number	3.24251	3.27674	3.0203	3.95901	3.8378	4.09232	5.42194	6.95432	6.09548	0.0551036	0.0585349	0.12404	0.282057	0.306133	0.331093	0.075006	0.113471	0.0776269
Inhibitor of TNF-R and TLR signalling (Virokine)	VACWR028	Q1L	OPV	Host-virus interaction, Viral immunoevasion	-	-	early/late	+	6.16137	copy number	2.45677	2.43068	1.80148	1.03532	1.01382	2.26713	0.164727	0.137579	0.217863	0.504799	0.579396	1.82312	0.0821908	0.0558159	0.0558798	1.88005	1.39138	0.986365
36 kDa major membrane protein F5	VACWR044	G5L	OPV	membrane	-	-	early/late	+	3.29324	copy number	0.590494	0.537044	0.358854	3.73045	3.64556	1.47376	5.63701	4.75047	6.68242	0.653666	0.261398	n.d.	2.3033	0.569285	1.86062	0.678537	n.d.	0.371337
Crescent membrane and immature virion formation protein	VACWR089	N2R	OPV	membrane	+	+	early/late	+	2.71957	copy number	0.900247	0.710975	2.50038	1.16195	1.11081	0.897845	5.28162	4.66692	3.3009	0.239568	0.496354	0.0117591	3.89931	4.31198	3.65054	0.36912	0.516552	0.406039
Phospholipase-D-like protein K4	VACWR035	M4L	OPV	nucleic acid phosphodiester bond hydrolysis	-	-	early/late	+	7.99678	copy number	3.06008	2.65025	2.79816	1.70267	2.48494	2.31628	1.54385	2.03554	1.5485	0.393019	0.332796	0.289226	0.610312	0.495608	0.491744	0.647734	0.599373	0.393294
Probable serine/threonine-protein kinase B12	VACWR194	B11R	OPV	protein processing	-	-	early	+	6.94294	copy number	3.40803	3.28861	2.9313	1.24341	1.09115	0.690999	2.99547	3.87308	2.99227	0.781929	0.793486	0.423596	1.10391	0.916463	0.874363	0.248881	0.344737	0.341004
Putative uncharacterized protein	VACWR175	A52R	OPV	unknown	-	-	early/late	+	3.05498	copy number	0.350008	0.420769	0.298255	0.13319	0.0534992	0.926046	1.40707	1.19454	1.36109	1.07986	2.20636	2.6185	0.242029	0.108424	0.0868476	3.55288	1.59919	1.55453
Guanylate kinase homolog	VACWR182	A59R	OPV	unknown	+	-	unknown	+	9.4701	copy number	3.62249	3.70885	4.00702	4.25368	4.58471	3.47666	9.78709	7.12609	8.60312	0.264394	0.148572	0.287633	0.1271	0.0780023	0.0486428	0.0138863	0.0439312	0.0290174
Putative uncharacterized protein	no ORF	B22R	OPV	unknown	-	-	unknown	+	8.48863	copy number	1.15073	1.25207	1.25516	0.712057	0.869013	0.512386	1.36519	1.6421	1.49949	0.0209603	0.0271134	0.0257663	n.d.	n.d.	n.d.	n.d.	n.d.	n.d.
Putative uncharacterized protein	VACWR184	B2R	OPV	unknown	-	-	early/late	+	9.24083	copy number	1.42181	2.04353	1.6752	4.94654	5.69869	4.48395	3.12852	3.22619	3.25	0.269166	0.314611	0.467734	0.42519	0.459603	0.444819	0.4839	0.479183	0.703327
Ankyrin repeat-containing protein	VACWR188	B5R	OPV	unknown	-	-	early/late	+	4.28687	copy number	1	1.50757	0.646143	1.10345	1.17275	2.81825	2.19229	2.22226	1.98429	0.135009	0.0638376	0.1357	n.d.	n.d.	0.0188764	0.165639	n.d.	0.355083
Putative uncharacterized protein	VACWR191	B8R	OPV	unknown	-	-	early	-	9.91907	copy number	23.3336	18.9629	29.1995	1.11595	0.896097	1.37837	5.4722	7.05629	8.92907	0.101976	0.117144	0.108371	0.101201	0.119673	0.18169	0.371682	n.d.	n.d.
Protein C8	VACWR020	C12L	OPV	unknown	-	-	late	-	4.49263	copy number	6.99125	6.30375	9.9244	0.110911	0.118497	0.652559	0.252076	0.160553	0.213275	n.d.	n.d.	n.d.	1.62719	1.13626	1.00601	0.657752	1.41928	1
Putative uncharacterized protein	no ORF	C1L	OPV	unknown	-	-	unknown	-	4.12633	copy number	1	0.916566	1.02946	0.0524454	0.0256126	0.100741	2.59041	1.8071	1.99413	n.d.	n.d.	n.d.	n.d.	n.d.	n.d.	n.d.	n.d.	n.d.
Putative uncharacterized protein	VACWR196	D5L, I1R	OPV	unknown	-	-	early/late	+	6.65537	copy number	1.46398	1.43509	1.21035	0.462588	0.471758	0.294584	1.08923	0.999849	1	0.00228535	n.d.	0.00969811	1.87203	1.67659	1.56306	n.d.	0.00514073	n.d.
Protein N2	VACWR029	D6L	OPV	unknown	-	-	unknown	+	8.55015	copy number	3.30154	3.39641	2.8108	1.82864	1.4006	1.46981	0.662497	0.713978	0.661261	n.d.	0.00215018	0.00121722	n.d.	0.0143602	n.d.	n.d.	n.d.	n.d.
Soluble myristylprotein	VACWR063	F7R	OPV	unknown	-	-	early/late	+	4.02113	copy number	6.641	6.65159	4.66524	3.59936	3.02893	0.707645	0.595515	0.646146	0.532897	0.422306	0.330775	n.d.	2.41582	1.83027	1.41314	0.315721	n.d.	0.223986
Protein F7	VACWR046	G7L	OPV	unknown	-	-	early	+	7.44202	copy number	9.47949	9.16808	9.31677	0.769268	1.04114	0.593156	0.853502	0.960486	0.329308	0.0327955	0.0801258	0.0356503	1.99698	1.97537	2.19292	0.724181	1.80321	1.23648
Protein O1	VACWR068	R1L	OPV	unknown	-	-	unknown	+	2.33391	copy number	1.08147	0.700055	0.960485	1.29545	0.607767	1.09551	0.569915	0.00798767	0.0130963	1.00768	1.10759	0.690151	2.38201	2.00655	1.92687	1.16485	0.987689	0.992378
Ankyrin repeat domain-containing protein	VACWR014 (truncated)	C9L	OPV	unknown, host range CP77	-	-	unknown	-	5.06798	copy number	1.61819	1.84495	1.4838	0.393359	0.442724	0.673943	2.6306	2.79599	3.55628	0.0282125	n.d.	n.d.	n.d.	n.d.	n.d.	0.17468	n.d.	0.0980805
P4C, A-type inclusion protein	VACWR149	A27L	OPV	viral entry into host cell	-	-	late	+	8.46754	copy number	0.145646	0.160288	0.162133	0.0539516	0.048856	0.058391	0.0134317	0.0060299	0.0718793	13.8593	17.9942	16.0424	7.11769	8.16629	7.68295	6.16777	6.5218	6.41078
Hemagglutinin	VACWR181	A58R	OPV	viral entry into host cell	-	-	early/late	+	3.75896	copy number	1.27522	1.17616	1.15035	0.844813	0.8693	0.80913	2.54541	2.93974	2.37313	0.0361946	0.325196	0.340673	2.64686	2.50712	2.40279	0.38387	0.41249	0.37826
Protein F12	VACWR051	G12L	OPV	viral morphogenesis, Host-virus interaction	-	+	early/late	+	4.95655	copy number	1.08136	0.991091	1.11909	1.43263	1.43027	1.05806	3.11754	3.01505	2.81825	0.529211	0.578897	0.165391	1.00899	0.521978	0.606654	0.229222	0.236688	0.129209
A-type inclusion protein A25	VACWR148	A26L	OPV	viral reproduction	-	-	late	+	8.39738	copy number	0.450204	0.450385	0.545429	0.755177	0.751996	0.708534	0.254407	0.261202	0.169705	1.53979	1.7623	2.59947	1.65592	1.49107	1.32419	2.20971	2.39653	2.26778

## Sheet: Table J
Table J: OPV strain-specific proteins identified by LFQ and copy number-based relative quantification
Protein names	Protein names	Gene names (VACV WR)	Gene names (CPXV-GRI)	Taxonomy	Function	essential	conserved	expression	detected in VACV MS study before	Gene names (CPXV-GRI)	-Log ANOVA p value	Quantification	Log2 - Log2 Median CPXV_BR_1	Log2 - Log2 Median CPXV_BR_2	Log2 - Log2 Median CPXV_BR_3	Log2 - Log2 Median CPXV_Hei_1	Log2 - Log2 Median CPXV_Hei_2	Log2 - Log2 Median CPXV_Hei_3	Log2 - Log2 Median CPXV_Kre_1	Log2 - Log2 Median CPXV_Kre_2	Log2 - Log2 Median CPXV_Kre_3	Log2 - Log2 Median VACV_Cop_1	Log2 - Log2 Median VACV_Cop_2	Log2 - Log2 Median VACV_Cop_3	Log2 - Log2 Median VACV_NY_1	Log2 - Log2 Median VACV_NY_2	Log2 - Log2 Median VACV_NY_3	Log2 - Log2 Median VACV_WR_1	Log2 - Log2 Median VACV_WR_2	Log2 - Log2 Median VACV_WR_3
A-type inclusion protein A25	A-type inclusion protein A25	VACWR148	A26L	OPV	viral reproduction	-	-	late	+	A26L	8.39738	copy number	0.450204	0.450385	0.545429	0.755177	0.751996	0.708534	0.254407	0.261202	0.169705	1.53979	1.7623	2.59947	1.65592	1.49107	1.32419	2.20971	2.39653	2.26778
A-type inclusion protein A25	A-type inclusion protein A25	VACWR148	A26L	OPV	viral reproduction	-	-	late	+	A26L	8.94276	LFQ	0.582073	0.54949	0.641332	0.7692	0.667039	0.762644	0.337429	0.314523	0.251235	1.79314	1.74711	2.20352	1.3118	1.32334	1.30005	1.67615	1.77408	1.31323
P4C, A-type inclusion protein	P4C, A-type inclusion protein	VACWR149	A27L	OPV	viral entry into host cell	-	-	late	+	A27L	8.46754	copy number	0.145646	0.160288	0.162133	0.0539516	0.048856	0.058391	0.0134317	0.0060299	0.0718793	13.8593	17.9942	16.0424	7.11769	8.16629	7.68295	6.16777	6.5218	6.41078
P4C, A-type inclusion protein	P4C, A-type inclusion protein	VACWR149	A27L	OPV	viral entry into host cell	-	-	late	+	A27L	6.43582	LFQ	0.0985099	0.172534	0.0998967	0.0304303	0.0325203	0.0364903	0.00358601	0.0014402	0.0924349	22.4408	21.8756	24.0945	5.79596	8.08696	5.9165	11.4727	9.99222	9.72445
Hemagglutinin	Hemagglutinin	VACWR181	A58R	OPV	viral entry into host cell	-	-	early/late	+	A58R	3.75896	copy number	1.27522	1.17616	1.15035	0.844813	0.8693	0.80913	2.54541	2.93974	2.37313	0.0361946	0.325196	0.340673	2.64686	2.50712	2.40279	0.38387	0.41249	0.37826
Hemagglutinin	Hemagglutinin	VACWR181	A58R	OPV	viral entry into host cell	-	-	early/late	+	A58R	1.82107	LFQ	1.33439	1.16659	1.24549	0.78522	0.829137	0.857203	2.59564	2.60353	2.75264	0.0364161	0.459804	0.492811	2.26265	1.8449	2.15233	0.0241869	0.485264	0.51344
Protein F12	Protein F12	VACWR051	G12L	OPV	viral morphogenesis, Host-virus interaction	-	+	early/late	+	G12L	4.95655	copy number	1.08136	0.991091	1.11909	1.43263	1.43027	1.05806	3.11754	3.01505	2.81825	0.529211	0.578897	0.165391	1.00899	0.521978	0.606654	0.229222	0.236688	0.129209
Protein F12	Protein F12	VACWR051	G12L	OPV	viral morphogenesis, Host-virus interaction	-	+	early/late	+	G12L	1.59118	LFQ	1.48625	1.20544	1.56954	0.82045	1.00845	0.738229	3.32014	3.1769	3.22535	1.10011	1.02698	0.428012	0.971084	0.815376	0.99162	0.641349	0.640317	0.0299853
Serine protease inhibitor-like protein SPI-3	Serine protease inhibitor-like protein SPI-3	VACWR033	M2L	OPV	Host-virus interaction	-	-	early/late	+	M2L	8.98039	copy number	1.04564	0.96508	1.37474	0.847391	1.03618	0.720001	2.74531	3.32799	3.47834	0.227456	0.341035	0.247232	1.04237	1.06265	1.11687	0.263384	0.280974	0.224303
Serine protease inhibitor-like protein SPI-3	Serine protease inhibitor-like protein SPI-3	VACWR033	M2L	OPV	Host-virus interaction	-	-	early/late	+	M2L	7.22733	LFQ	1.00744	0.785089	1.55752	0.992611	1.17896	0.798707	4.28855	4.70728	4.89525	0.700578	0.601311	0.395596	1.38085	1.34786	1.63893	0.214055	0.29731	0.279925
Phospholipase-D-like protein K4	Phospholipase-D-like protein K4	VACWR035	M4L	OPV	nucleic acid phosphodiester bond hydrolysis	-	-	early/late	+	M4L	7.99678	copy number	3.06008	2.65025	2.79816	1.70267	2.48494	2.31628	1.54385	2.03554	1.5485	0.393019	0.332796	0.289226	0.610312	0.495608	0.491744	0.647734	0.599373	0.393294
Phospholipase-D-like protein K4	Phospholipase-D-like protein K4	VACWR035	M4L	OPV	nucleic acid phosphodiester bond hydrolysis	-	-	early/late	+	M4L	7.16125	LFQ	2.69011	2.61623	3.04406	1.46196	1.78071	1.34845	1.62631	1.62109	1.41151	0.741593	0.499323	0.480537	0.499857	0.361388	0.40208	0.574466	0.63669	0.385238
Inhibitor of TNF-R and TLR signalling (Virokine)	Inhibitor of TNF-R and TLR signalling (Virokine)	VACWR028	Q1L	OPV	Host-virus interaction, Viral immunoevasion	-	-	early/late	+	Q1L	6.16137	copy number	2.45677	2.43068	1.80148	1.03532	1.01382	2.26713	0.164727	0.137579	0.217863	0.504799	0.579396	1.82312	0.0821908	0.0558159	0.0558798	1.88005	1.39138	0.986365
Inhibitor of TNF-R and TLR signalling (Virokine)	Inhibitor of TNF-R and TLR signalling (Virokine)	VACWR028	Q1L	OPV	Host-virus interaction, Viral immunoevasion	-	-	early/late	+	Q1L	7.46786	LFQ	1.46856	1.59571	1.70901	0.455938	0.572045	0.97664	0.370126	0.390958	0.392361	1.43787	1.50242	1.92306	0.124901	0.12176	0.082502	1.7161	1.72837	1.02392

[truncated: 4 more sheets: Table K, Table L, Table M, Table N]
